# Supplementary material for: A Systematic Literature Review of E-Cigarette-Related Illness and Injury: Not Just for the Respirologist
Source: Int J Environ Res Public Health. 2020 Mar 27;17(7):2248. doi: 10.3390/ijerph17072248 (PMC7177608; doi:10.3390/ijerph17072248)
Supplement: Supplementary file 1 [file ijerph-17-02248-s001.zip]

Archive with 1 entries (1 files):
- ijerph-741551-supplementary.xlsx
