# Supplementary material for: A Systematic Literature Review of E-Cigarette-Related Illness and Injury: Not Just for the Respirologist
Source: Int J Environ Res Public Health. 2020 Mar 27;17(7):2248. doi: 10.3390/ijerph17072248 (PMC7177608; doi:10.3390/ijerph17072248)
Supplement: Supplementary file 1 [file ijerph-17-02248-s001.zip › ijerph-741551-supplementary.xlsx]

## Sheet: Respiratory
Paper	1st Author	Origin of paper	Year of publication	Type of publication	General classification	Substances used / dose	Age	Sex	Symptoms	Medical history	Diagnostic tests	Interventions	Treatment	Diagnosis	Outcome	Compliance with CDC criteria
"Tree-in-Bloom": Severe Acute Lung Injury Induced by Vaping Cannabis Oil.	He, Tao	USA	2017	Letter	Respiratory	"Pure cannabis oil" containing 32-40% THC extracted with CO2 with no additives	54	Male	Dyspnea & hemoptysis	Insignificant medical history	Chest computed tomographic angiogram, blood & urine cultures	Flexible bronchoscopy, BAL transbronchial biopsy	Antibiotics, oxygen	Organizing pneumonia	Recovered	Yes
Acute lipoid pneumonia secondary to e-cigarettes use: an unlikely replacement for cigarettes	Modi, Sujal	USA	2015	Abstract	Respiratory	E-cigarette use for smoking cessation	31	Female	Progressive dyspnea & cough	No medical history	Physical examination, blood & sputum cultures negative, chest CT scan: diffuse GGO	Intubation, bronchoscopy, BAL: LLM positive with Oil Red-O	Antibiotics, corticosteroids	Lipoid pneumonia	Recovered	Yes
Vapor Lung: bronchiolitis obliterans organizing pneumonia (boop) in patient with e-cigarette use	Mantilla, Ronnie D.	USA	2016	Abstract	Respiratory	Tobacco & e-cig (for cessation)	27	Male	Worsening dysnpea, cough, fever & hemoptysis	No medical history	Elevated WBC, abnormal chest radiograph & CT, negative infectious panels	Intubation, mechanical ventilation, bronchoscopy, BAL, transbronchial biopsy: BOOP	Corticosteroids	Bronchiolitis obliterans organizing pneumonia (boop)	Recovered	Yes
Lung Biopsy Findings in Severe Pulmonary Illness Associated With E-Cigarette Use (Vaping).	Mukhopadhyay, Sanjay	USA	2019	Paper	Respiratory	90% THC	35	Male	Fever, dyspnea, cough, weight loss, nausea, vomitting, night sweats	No medical history	Elevated WBC, ESR & CRP, CT scan: bilateral GGO (opacities)	TBBX, BAL	Corticosteroids	Diffuse alveolar damage (acute & organizing)	Recovered	Yes
Lung Biopsy Findings in Severe Pulmonary Illness Associated With E-Cigarette Use (Vaping).	Mukhopadhyay, Sanjay	USA	2019	Paper	Respiratory	TCH Brand "Dank", 90% THC & nicotine	22	Male	Fever	No medical history	Normal WBC, Elevated ESR & CRP, CT scan: bilateral GGO (opacities)	TBBX	Corticosteroids	Organizing pneumonia	Recovered	Yes
Lung Biopsy Findings in Severe Pulmonary Illness Associated With E-Cigarette Use (Vaping).	Mukhopadhyay, Sanjay	USA	2019	Paper	Respiratory	THC (cannabis oil)	20	Male	Dyspnea, cough, fever, nausea, vomitting, diarrhea	No medical history	Elevated WBC, ESR, CRP, CT: Diffuse bilateral GGO & basilar consolidation	TBBX, BAL	Corticosteroids	Organizing acute lung injury, lipoid pneumonia	Recovered	Yes
Lung Biopsy Findings in Severe Pulmonary Illness Associated With E-Cigarette Use (Vaping).	Mukhopadhyay, Sanjay	USA	2019	Paper	Respiratory	Purified THC	21	Male	Cough, exacerbation of inflammatory bowel disease	Inflammatory bowel disease	Mild elevation WBC, ESR, CRP, CT: Diffuse bilateral GGO	TBBX, BAL	Corticosteroids	Organizing pneumonia, lipoid pneumonia	Recovered	Yes
Lung Biopsy Findings in Severe Pulmonary Illness Associated With E-Cigarette Use (Vaping).	Mukhopadhyay, Sanjay	USA	2019	Paper	Respiratory	THC	28	Male	Dyspea, cough, fever, nausea	No medical history	Elevated WBC, CT: bilateral GGO	TBBX, BAL	Corticosteroids	Organizing acute lung injury, lipoid pneumonia	Recovered	Yes
Lung Biopsy Findings in Severe Pulmonary Illness Associated With E-Cigarette Use (Vaping).	Mukhopadhyay, Sanjay	USA	2019	Paper	Respiratory	THC, nicotine	19	Male	Fever, nausea, abdominal pain, weight loss	No medical history	Elevated WBC, ESR, CRP, CT: Diffuse bilateral GGO & nodular opacities	TBBX, BAL	Antibiotics	Organizing pneumonia	Recovered	No
Lung Biopsy Findings in Severe Pulmonary Illness Associated With E-Cigarette Use (Vaping).	Mukhopadhyay, Sanjay	USA	2019	Paper	Respiratory	93% THC	28	Male	Cough, dyspnea, fever, weight loss, night sweats	No medical history	Elevated WBC, CT: Diffuse bilateral GGO & solid nodular dencities	TBBX, BAL	Antibiotics & corticosteroids	Organizing pneumonia	Recovered	Yes
Danger in the vapor? ECMO for adolescents with status asthmaticus after vaping.	Bradford, Lauren E.	USA	2019	Paper	Respiratory	e-cig	16	Male	Respiratory arrest, aspiration during intubation procedure	Severe persistent asthma, obesity, allergic rhinitis, asthma medication	Arterial blood gas analysis: respiratory acidosis. chest x-ray: pneumo-mediastinum & hypoinflation	Mechanical ventialtion, ECMO, ICU	Standard severe asthma management	Asthma exacerbation possibly due to e-cig	Discharged, continued ENDS, 6 more hospital encounters for asthma	No
Danger in the vapor? ECMO for adolescents with status asthmaticus after vaping.	Bradford, Lauren E.	USA	2019	Paper	Respiratory	e-cig	14	Female	Dyspnea, cough, tachypnea, hypoxemia, accessory mussle use	Severe persistent uncontrolled asthma, non-compliance to treatment for 2 years,passive exposure to cigarette smoke	Chest x-ray: pneumo-mediastinum & left lower lobe opacities	Mechanical ventialtion, ECMO, ICU	Standard severe asthma management	Asthma exacerbation possibly due to a) non compliance to treatment and /or b) exacerbation due to e-cig use	Dischaged, hospitalized 1 more for asthma	No
Recurrent spontaneous pneumothoraces and vaping in an 18-year-old man: a case report and review of the literature.	Bonilla, Alex	USA	2019	Paper	Respiratory	e-cig, occasional marijuana use	18	Male	Sudden onset of right chest pain	No medical history. Pneumothorax compatible body type (1.80cm height/ 54.5 Kg weight)	Normal blood counts. Chest x-ray: right-sided tension pneumothorax. Chest CT: small right apical blebs	Chest tube	Chest tube	Recurrent Pneumothoraces	Recovered	No
Acute eosinophilic pneumonia following electronic cigarette use.	Arter, Zhaohui L.	USA	2019	Paper	Respiratory	"Baby Smoke Beast Mod"	18	Female	Fever, cough, dyspnea & pleuritic chest pain	No medical history	Negative cultures	ICU, Bronchoscopy, BAL: 26% eosinophils	Antibiotics & corticosteroids	Acute eosoniphilic pneumonia	Recovered	Yes
Diffuse Alveolar Hemorrhage Induced by Vaping.	Agustin, Michael	USA	2018	Paper	Respiratory	e-cig	33	Male	Dyspnea, hemoptysis	Diabetes, seizure disorder, old hemorrhage findings	CT scan: diffuse GGO. Normal echocardiogram. Normal ESR, CRP (inflammatory serologies)	Bronchoscopy, BAL: DAH & evidence of old DAH	Non-invasive ventilation	Diffuse alveolar hemorrhage	Recovered	No
Hypersensitivity Pneumonitis and Acute Respiratory Distress Syndrome From E-Cigarette Use.	Sommerfeld, Casey G.	USA	2018	Paper	Respiratory	e-cig	18	Female	Progressive dyspnea, cough & pleuritic chest pain	Mild intermittent exertional asthma, inhaled albuterol on demand, recent allergic reaction to a Brazil nut resolved with dyphenhydramine	Elevated heart & respiratory rate, low SPO2, use of accessory muscles, elevated WBC & CRP, negative cultures. Chest radiograph: patchy bilateral pulmonary infiltrates, bilateral pleural effusions	PICU- intubation-mechanical ventilation (ARDS), bilateral chest drainage tubes. Bronchoscopy: normal, BAL: cellular debris & reactive monocuclear cells, abundant lipid-laden macrophages on an Oil-Red O stain	Antibiotics & corticosteroids	Hypersenstivity pneumonitis	Recovered	Yes
Organizing pneumonia related to electronic cigarette use: A case report and review of literature.	Khan, Mohammad Saud	USA	2018	Paper	Respiratory	> 5 pack years, recently (1 month) swtiched to e-cig for cessation	40	Female	Dyspnea & intermittent chest pain	No medical history	Elevated heart & respiratory rate, normal WBC, hypoxemia. CT: bilateral multi focal GGO	Mechanical ventilation, bronchoscopy, BAL: normal. Open lung biopsy: organizing pneumonia	Antibiotics & corticosteroids	Organizing pneumonia	Recovered	Yes
Respiratory bronchiolitis-associated interstitial lung disease secondary to electronic nicotine delivery system use confirmed with open lung biopsy.	Flower, Mark	Australia	2017	Paper	Respiratory	10 pack years, currently 10 cigarettes/day & 10-15 times/day vape (cessation attempt) ("Tsunami White Spirits Vaporizer E-liquid e-juice")	33	Male	No symptoms,accidental finding during routine cancer check up	Treatment for mixed germ cell tumour	PET CT & Chest CT: multiple new pulmonary nodules, negative tumour markers. Abdomen & pelvis CT clear	Bronchoscopy, BAL, TBBX: non-diagnostic, video assisted thoracoscopy with lung biopsy: right upper lobe demonstrated multiple areas of black pigmentation & a few bullae	Ceased e-cigarette	Respiratory bronchiolitis-associated interstitial lung disease	Recovered	No
Case report of electronic cigarettes possibly associated with eosinophilic pneumonitis in a previously healthy active-duty sailor.	Thota, Darshan	USA	2014	Paper	Respiratory	e-cig	20	Male	Cough, dyspnea & facial flushing	No medical history. Family history of pulmonary embolism	Elevated heart & respiratory rate, elevated WBC,. CT scan: difuse GGO upper & middle lobes (bilateral)	Bronchoscopy, BAL: negative cultures	Abuterol, antibiotics & corticosteroids	Acute eosinophilic pneumonia	Recovered	Yes
An unexpected consequence of electronic cigarette use.	McCauley, Lindsay	USA	2012	Paper	Respiratory	e-cig	42	Female	7 months dyspnea, productive cough, fever	Asthma, rheumatoid arthritis, fibromyalgia, schizoaffective disorder hypertension with respective medication, exposure to fumigation chemicals 2 weeks prior to hospitalization	Elevated WBC. CT: bilateral GGO, negative cultures	Bronchoscopy, BAL: lipid-laden macrophages	Ceased e-cigarette	Lipoid pneumonia	Recovered	Potentially
Lung injury associated with electronic cigarettes inhalation diagnosed by transbronchial lung biopsy.	Itoh, Masayuki	Japan	2018	Paper	Respiratory	e-cig use ( since 3 months) for smoking cessation	46	Male	Exacerbation of respiratory distress, night sweats, fever & weight loss	No medical history	Elevated WBC & CRP, Blood gases: respiratory alcalosis. PFT: restrictive impairement. CT: upper lobes bilateral GGO & bronchectasis	Bronchoscopy, BAL: Oil Red staining. Lung biopsy: acute alveolitis with intra-alveolar fibrosis	Corticosteroids	E-cig ALI	Recovered	Yes
Vaping-Associated Acute Respiratory Failure Due to Acute Lipoid Pneumonia.	Dicpinigaitis, Peter V	USA	2019	Paper	Respiratory	Nicotine & THC e-liquid, 2 weeks prior street purchase distilled cannabis oil 1000ml product: 870 THC & 130 CBD	28	Male	Dyspnea, dry cough, rusty sputum, chest discomformt, nausea, diarrhea	No medical history	Fever, hypoxemia, elevated WBC. CT: diffuse multifocal GGO & consolidations, interlobular thickening. Urine : THC positive	ICU - mechanical ventilation with peep, bronchoscopy, BAL: oil red O-stain positive, BAL: not eosinophilic pneumonia, negative cultures	Corticosteroids	Lipoid pneumonia	Recovered	Yes
Electronic Cigarette or Vaping-associated Lung Injury (EVALI): The Tip of the Iceberg	Abbara, Suhny	USA	2019	Paper	Respiratory	e-cig & marijuana	24	Male	Dyspnea, productive cough, fever	Asthma	Elevated WBC, negative infectious & rheumatologic panel. Radiological findings: bilateral basilar GGO & reticular & small consolidations, increased D-dimers. CTA:negative for embolism	Transbrocial biopsy: positive oil red-O stain= lipoid pneumonia	Antibiotics & corticosteroids	Lipoid pneumonia	Recovered	Yes
Life-threatening bronchiolitis related to electronic cigarette use in a Canadian youth	Landman, Simon T.	Canada	2019	Paper	Respiratory	Daily vaped for 5 months heavily: "dew mountain", "green apple" & "cotton candy" + THC, occasionally marijuana via bong	17	Male	Cough, dyspnea, fever -> diagnosed with pneumonia-> azithromycin, 5 days later: worsening dyspnea, tachycardia, malaise & nausea	No medical history	Febrile, trachycardic, hypoxemic, nasal cannula oxygen, bibasilar inspiratory crackles on lung ascultation, blood tests: Leukocytosis. CT: diffuse centrilobular nodularity	Intubation. ICU. Venovenous ECMO, tracheostomy, lung transplant evaluation. Bronchoscopy: bilateral frothy, mucopurulent secrations. BAL: no organisms on staining of lavage. Transbronchial biopsies: non-specific acute inflammation & reactive changes, right-sided chest tube (pneumothorax developed)	Antibiotics & corticosteroids	Bronchiolitis obliterans	Recovered	Yes
Respiratory failure caused by lipoid pneumonia from vaping e-cigarettes.	Viswam, Darsana	UK	2019	Paper	Respiratory	Ex-cigarette smoker of 5 years, 10 pack year history, switched to e-cig 3 years ago	34	Female	Acute type 1 respiratory failure, progressive dyspnea, cough, hemoptysis, reduced appetite, weight loss, night sweats	Congenital dysmorphism with thrombocytopenia, iron deficiency anaemia, closure of ventricular septal defect at age 1, gastro-eosophageal reflux & hypothyroidism. Medication: omeprazole, levothyroxine & cholecalciferol	Tachypnoeic, tachycardic, long-standing clubbing, normal respiratory examination, platelets 56000 cells/mm^3, CRP:23 mg/L. High-resolution CT: bilateral diffuse GGO in all lung lobes, negative bacterial cultures	Bronchoscopy with BAL: pink cloudy fluid with negative microbiology & cytology. Differential cell count: 18% lymphocytes, 2% neutrophils, 68% macrophages & 2% eosinophils. Thoracoscopic surgical lung biopsy of right upper, middle & lower lobe: extensive accumulation of lipid-filled macrophages & deposition of cholesterol clefts	Corticosteroid	Inflammation representing lipoid pneumonia	Moderate improvement due to continued vaping	Yes
Pulmonary lipid-laden macrophages and vaping.	Maddock, Sean D.	USA	2019	Correspondence	Respiratory	Nicotine & THC vaping daily	21	Male	Dyspnea, cough,abdominal pain, nausea & vomitting	No medical history	Chest radiograph: bilateral interstitial opacities. Chest CT: diffuse consolidative opacities. Elevated CRP	Intubation for ARDS, BAL: neutrohpilic predominance (49%) & >50& lipid laden macrophages by Oil red O staining: no evidence of infection, ECMO	Initially treated for bacterial pneumonia. Corticosteroids	Lipoid pneumonia	Recovered	Yes
Pulmonary lipid-laden macrophages and vaping.	Maddock, Sean D.	USA	2019	Correspondence	Respiratory	Daily vapor THC	25	Female	Dyspnea, cough, fevers, chills, night sweats & myalgias	Hashimoto's thyroiditis, similar episode 2 months prior that resolved spontaneously	Chest CT: patchy bilateral basial opacities & interstitial prominence. Elevated CRP & ESR	High flow nasal cannula for worsening respiratory failure, BAL: ~50% lipid-laden macrophages	Antibiotics & corticosteroids	Lipoid pneumonia	Recovered	Yes
Pulmonary lipid-laden macrophages and vaping.	Maddock, Sean D.	USA	2019	Correspondence	Respiratory	Daily vapor	29	Male	High fever, sweats, weakness, myalgias & weight loss	No medical history	Chest CT: multifocal opacities. Elevated ESR, CRP & antinuclear antibody titer (1:160)	BAL: ~30% lipid-laden machrophages	Antibiotics & corticosteroids		Recovered	Yes
Pulmonary lipid-laden macrophages and vaping.	Maddock, Sean D.	USA	2019	Correspondence	Respiratory	Daily vapor over past 6 months with THC	23	Male	Fever, abdominal pain, nausea, vomit & fatigue, hypoxemia	No medical history	Chest imaging: diffuse GGO. Elevated ESR, CRP & leukocytosis	Supplemental nasal cannula oxygen, BAL: ~75% lipid-laden macrophages	Antibiotics & supportive care	Lipoid pneumonia	Recovered	Yes
Pulmonary Illness Related to E-Cigarette Use in Illinois and Wisconsin — Preliminary Report	Layden, Jennifer E.	USA	2019	Paper	Respiratory		17	Male	Dyspnea, cough, weakness, fever, nausea, vomitting, abdominal pain & diarrhea	No medical history	Hypoxemia, O2:85,5, tachycardia, fever. Chest radiograph: opacities in both lungs. Leukocytosis, neutrophil predominance 94%, elevated CRP & ESR. HRCT:diffuse hazy GGO with subpleural sparing	PICU, intubation, mechanical ventilation moderate ARDS. Bronchoscopy with BAL: neutrophil predominance (78%) no eosinophils & moderate number of lipid-laden macrophages on Oil red O staining	IV fluids, antibiotics & antiemetic agent prior to admission. Antibiotics & corticosteroids	Organizing pneumonia	Recovered	Yes
A Case of Vaping Associated Pulmonary Illness in South America: Highlighting the Need for Awareness and Surveillance Programs in the Region	Boloña, Enrique	Ecuador	2019	Paper	Respiratory	4 year use e-cigarettes including THC	20	Male	Nasal congestion, rhinorrhea, fever, chest tightness, breathlessness, wheezing, headache	Allergic rhinitis	High BP, heart rate, respiratory rate, temperature. Hypoxemia. CT scan: paranasal sinuses inflammation. Chest CT: bilateral GGO suspicion of EVALI		Antibiotics & corticosteroids	Bilateral GGO suspicion of EVALI	Recovered	Yes
Vaping is a risk factor for spontaneous pneumothorax: Two cases	Skertich, Nicholas J.	USA	2019	Paper	Respiratory	Vaping only (no marijuana use or tobacco)	15	Male	1st admission: Left sided chest pain worse near collarbone & initial shorteness of breath. 2nd admission: (2 months later) similar symptoms & shortness of breath	No medical history. Pneumothorax compatible body type (5'8”, weight: 125 pounds)	1st admission: Tachycardic (109 beats/minute), lungs: reduced breath sounds on the left. Chest X-ray: left sided pneumothorax	1st admission: Thoracostomy pigtail catheter. 2nd admission: Video-assisted thoracoscopic surgery mechanical pleurodesis & chest tube placement, no evidence of bleb		1st admission: Left-sided pneumothorax 2nd admission: Recurrent sided-pneumothorax	Both admisisons: Improved & discharged post-operative day 1, chest tube removed. Councelling for vaping cessation	No
Vaping is a risk factor for spontaneous pneumothorax: Two cases	Skertich, Nicholas J.	USA	2019	Paper	Respiratory	Vaping	16	Male	1st admission: Sudden shooting, right-sided pain & shortness of breath. 2nd admission: (1 week later) Recurrent right-sided chest pain & shortness of breath	No medical history. Pneumothorax compatible body type (5'7'', weight: 119 pounds, Upper respiratory tract infection two weeks prior)	1st admission: Tachycardic (140 beats/minute). Lungs: decreased breath sounds on the right. Chest x-ray: right-sided pneumothorax. 2nd admission: Chest X-ray: recurrent right-sided	1st admission: Right-sided pigtail catheter. 2nd admission: Video-assisted thoracoscopic surgery mechanical pleurodesis & bleb resection with chest tube placement			1st admission: Improved & discharged post-operative day 2, chest tube removed. 2nd admisison: Improved & discharged post-operative day 2. Councelling for vaping cessation	No
Vaping and Tension Pneumothorax: A Life-Threatening Association	T.Lo	USA	2017	Abstract	Respiratory	7 months prior switched to e-cig. Uses Valsalva maneuver several times while vaping	21	Male	Sharp pleuritic chest pain & dyspnea	No medical history. Past 4-5 years daily smoker	Chest X-ray: large right-sided tension pneumothorax. Chest CT: blebs bilaterally in apices with right lung much more affected	Thoracic vent catheter. Right video-assisted thoracoscopy with thoracoscopic wedge resection of right apical blebs, thoracoscopic pleurectomy & talc pleurodesis	Continuous negative sunctioning for 7 days: pneumothorax persisted	Tension pneumothorax	Recovered	No
A Case Report of Secondary Spontaneous Pneumothorax Induced by Vape	Sharma, Munish	USA	2019	Paper	Respiratory	4 years daily e-cig user	35	Male	1st admission: Cough & dyspnea. 2nd admission: 3 days later right-sided chest pain & dyspnea	No medical history	1st admission: Hypoxemia. Lung examination: diffuse crackles in bibasilar region. Increased WBC/neutrophils. Blood gasses: hpoxemia, hypocardia. CTA chest: exluded embolism, bilateral GGO sparing periphery.Viral, inflammatory, microbiology etc negative. 2nd admission: Chest x-ray: right-sided pneumothorax with slight shift of cardiac & mediastinal structures to the left. Chest CT: centrally locat…	1st admission: Bronchoscopy: moderate amount of clear mucoid secretions, bilateral hyperemia. BAL: acute & chronic inflammatory cells with lymphocyte predominance & rare eosinophils. 2nd admission: Right-sided chest tube. Bleb removal & right-sided parietal pleurectomy through video assisted thoracic surgery	1st admission: Corticosteroids. 2nd admission: Corticosteroids	1st admission: Suspicion of pneumonitis secondary to vape inhalation. 2nd admisison: Pneumothorax on vaping pneumonitis ground	Recovered	Yes
THC Vaping-induced Acute Respiratory Distress Syndrome	Qarajeh, Raed	USA	2019	Letter	Respiratory	3 times/day daily THC vaping.	47	Male	Nausea, vomit, dyspnea on minimal excersion with productive cough of yellow sputum	Hypertension, diabetes melitus type 2, tobacco use & hyperlipidemia	Hypoxic. Leukocytosis. Chest X-ray: periphilar & bibasilar heterogeneous opacities. CTPA: questionable pulmonary embolism. Chest CT: multifocal GGO & nodular opacities with diffuse interlobular septal thickening. Infectious panels: negative	4L oxygen via nasal cannula, increasing respiratory support for worsening respiratory disstress. 90% fiO2 via high-flow nasal cannula. ICU for ARDS	Diuretics, antibiotics, anti-emetics & corticosteroids	Initial diagnosis: pulmonary edema or pneumonia. THC vaping-induced pneumonitis & ARDS	Recovered	Yes
Cannabinoid oil vaping associated lung injury and its radiographic appearance	Pokhrel, Kiran	USA	2019	Paper	Respiratory	CBD oils for 2 years	48	Male	Dyspnea, fatigue & hypoxia	No medical history	CT: patchy, bilateral GGO & consolidation with subpleural sparing	No BAL			Improved, supportive care at home	Possible
Cannabinoid oil vaping associated lung injury and its radiographic appearance	Pokhrel, Kiran	USA	2019	Paper	Respiratory	3 months THC oils	30	Male	Dyspnea, fatigue & hypoxia	No medical history	CT: patchy, bilateral GGO & consolidation with subpleural sparing	3L O2 via nasal cannula. Bronchoscopy with BAL: macrophage predominant lipid-laden macrophages			Recovered	Possible
Cannabinoid oil vaping associated lung injury and its radiographic appearance	Pokhrel, Kiran	USA	2019	Paper	Respiratory	CBD oils for 2 months	24	Male	Dyspnea, fatigue & hypoxia	No medical history	CT: patchy, bilateral GGO & consolidation with subpleural sparing	20L 40% high flow. ICU. Bronchoscopy with BAL:neutrophil predominant			Recovered	Possible
Cannabinoid oil vaping associated lung injury and its radiographic appearance	Pokhrel, Kiran	USA	2019	Paper	Respiratory	Marijuana & CBD oils for 6 months	55	Female	Dyspnea, fatigue & hypoxia	No medical history	CT: bilateral GGO involving upper & mid lung zones predominantly subpleural sparing	6L nasal cannula. ICU			Improved, moved to floor for psychiatric care	Possible
Cannabinoid oil vaping associated lung injury and its radiographic appearance	Pokhrel, Kiran	USA	2019	Paper	Respiratory	TCH oils for 6 monhs	23	Male	Dyspnea, fatigue & hypoxia	No medical history	CT: diffuse, bilateral GGO prominent in mid & lower lung zones with subpleural sparing	ICU. 35L 80% high flow. Bronchoscopy with BAL: macrophage predominant lipid-laden macrophages	Corticosteroids		Recovered	Possible
Vaping-associated lung injury caused by inhalation of cannabis oil	Abeles, Michael	USA	2019	Paper	Respiratory	Counterfeit oil vape pen to smoke cannabis oil a few days later	18	Male	Cough with posttusive emesis, pleuritic chest pain, headache, backache, low-grade fevers, sore throat & night sweats	Anxiety, cough-variant asthma but asymptomatic for 8 years. Family history: sarcoidosis & cancer	Respiratory rate: 24. Elevated WBC & ESR: CT: bilateral hazy GGO. Respiratory distress & hypoxemia. Negative tests of cultures, cytology, rhematology, sarcoidosis. Vape pen analysis- high ratio of tetrahydrocannabinol: cannabidiol, vitamin E acetate	Nasal cannula, ICU, BiPAP, Intubation, Bronchoscoply with BAL: 51% polymorphoneuclear, negative cultures, a few lipid-laden macrophages	Antibiotics & corticosteroids	ARDS	Improved gradually, discharged, follow up: reduced DLCO	Yes
An imported case of e-cigarette or vaping associated lung injury ( EVALI ) in Barcelona	Casanova, Gershon Simón	USA	2019	Paper	Respiratory	Nicotine salts	31	Female	Fever, myalgia, cough, dyspnea, fatigue	No medical history	Elevated RR & HR & WBC & CRP,severe hypoxemia, negative infectious panel. CT scan: bilateral lower lobe consolidation with air bronchograms, pleural effusion & peribronchial GGO in right lung	BAL: 55% LLM	Antibiotics & corticosteroids		Recovered	Yes
Cytologic features of vaping-induced lung injury: A case report	Ocampo-Gonzalez, Fernando Alekos	USA	2019	Brief report	Respiratory	Daily vaping both THC & nicotine liquid, occasional marijuana use	20	Male	Dyspnea on exertion, fever, cough with white sputum, malaise	No medical history	Tachypneic, tachycardic, hypoxic, febrile. Chest CT: scattered areas of interlobular septal thickening & bilateral diffuse GGO with bronchial wall thickening. Viral tests negative	Intubation, ICU. Bronchoscopy with BAL: no infeciton, abundant alveolar macrophages with expanded vacuolated cytoplasm, no inflammation, 80% LLMs with Oil Red O stain	Antibiotics & corticosteroids	Vaping-induced lung injury	Recovered	Yes
Vaping-associated acute respiratory distress syndrome.	Sakla, NM	USA	2019	Paper	Respiratory	Vaping every other evening for past year	25	Female	1st admission: Chest pain, dyspnea & cough. 2nd admisison: worsening dyspnea & hyperventilation	No medical history	1st admission: Elevated fever , RR & WBC.Mild hypoxemia.Chest X-ray: negative for pulmonary embolism but showed interstitial thickening of lung bases with bilateral diffuse GGO everywhere. Viral cultures negative. 2nd admisison: Chest CT without contrast: extensive opacification of lung parenchyma with worsening interstitial edema. Viral panels negative	2nd admission: Intubation, ECMO	1st admission: Normal saline, antibiotics	1st admission: Atypical "walking" pneumonia 2nd admission: Chest CT consistent with exudative phase of diffuse alveoral damage. ARDS	1st admission: Discharged 5 days after admission. 2nd admission: 3 weeks in ECMO, extubated, under the care of speech management to establish dietary goals	Yes
The journey to ECMO could start with a single vape: a case of severe hypersensitivity pneumonitis in a pediatric patient	Attis, Marissa	USA	2018	Abstract	Respiratory	Recently started vaping, half pack/day smoker	16	Female	Lower-back pain, headache, dyspnea-mild respiratory distress	Obesity, scoliosis, anxiety	CT scan: bilateral GGO in lower lobes. Elevated WBC with neutrophils. Toxicology & infectious work-up: negative. Hypotension	Mechanical ventilation, ECMO, Bronchoscopy: blood clots & very thick secreations in her airway	Antibiotics, inotropics & corticosteroids	Suspicion of hypersensitive pneumonitis	Weaned from ECMO but remained on mechanical ventilation	Possible
Vaping-Associated Lung Injury	Aftab, Ghulam	USA	2019	Paper	Respiratory	E-cig 1 month	46	Female	Dyspnea on minimal exerction, cough	Asthma, remote history of marijuana and cocaine	Hypoxia. CTA: bilateral diffuse patchy alveolar opacities, negative infectious & viral panels, elevated WBC & lactic acid	HFNC, intubation, Bronchoscopy with BAL:91% neutrophils, Oil Red O stain: negative	Antibiotics & corticosteroids	Vaping-induced lung injury	Discharged to rehabilitation centre	Yes
A Case of Vaping TCH Oil Leading to Vaping Associated Pulmonary Injury: Our Approach to Its Diagnosis, Management, and Recommendations	Tan, Qiuxue	USA	2020	Paper	Respiratory	THC oil for 3-4 years	20	Male	Fever, vomit, abdominal pain, progressive dyspnea, cough & hemoptysis	No medical history	Elevated WBC, ESR & CRP, cannabinoid in urine. Negative infectious & rheumatological panels & blood cultures. Flow cytometry Chest CT: bilateral diffuse interstitial & mixed infiltrates in lungs (bilateral GGO)	ICU. Bronchoscopy without biopses. All cultures negative. HFNC	Antibiotics & corticosteroids	Vaping associated pulmonary injury	Recovered	Yes
Vaping-Related Lung Injury in an Adolescent.	Lu, Monica A	USA	2020	Correspondence	Respiratory	50-100 puffs/day of unmodified mango & mint flavored JUUL pods for 3 years & prefilled counterfeit THC cartridges for 1 year	17	Male	Chest pain, progressive dyspnea	Asthma. Had briefly tried combustible cigarettes 1 year prior but not smoking them anymore	Tachypnea, 87% SPO2. Urine: cannabinoids. CTA: bibasilar GGO with septal thickening & pneumomediastinum	ICU, HFNC. Transbronchial biopsy: acute fibrimous organizing pneumonia (AFOP) characterized by intra-alveolar fibrin balls & neutrophils. BiPAP post-biopsy	Antibiotics & corticosteroids	Acute fibrimous organizing pneumonia (AFOP)	Recovered	Yes
Vaping Associated Lung Injury (EVALI): An Explosive United States Epidemic.	Salzman, Gary A	USA	2019	Paper	Respiratory	3 years vaping, initially both nicotine & THC, 3 months prior to admission vaped only JUUL pods with 5% nicotine (~2 pods/day) blueberry & mint. Occasional tobacco smoker & marijuana joints	27	Female	Dyspnea, dry cough & bilateral chest pain	No medical history	Hypoxia.Arterial blood gases: pH 7.287, PaCO2 52 mmHg, PaO2: 64 mmHg, HCO3 24 mEq/L. Chest CT: bilateral GGO predominatly in upper lobes. Elevated WBC with 18% eosinophils. Negative infectious & viral panels	ICU	Antibiotics & corticosteroids	Probable acute eosinophilic pneumonia associated with electronic cigarettes	Recovered	Yes
Vaping Induced Lung Injury: A Case Report.	Buus, Dana	USA	2019	Paper	Respiratory	2 weeks prior: watermelon flavoured kit vaping. Vaped marijuana 2 weeks prior	23	Male	Body aches, night sweats, emesis, dyspnea, cough	No medical history. Intentional weight loss (60 pounds) with low-carbs diet. Works in construnction & exposed to asphalt since 12 y.o. but did not expose to a different type of asphalt in the past 2-3 weeks	Hypoxemia. Elevated WBC, ESR, CRP, LDH, procalcitonin. Negative viral & infectious panels. ECG normal. Chest CT: diffuse tree-in-bud & nodular infiltration	Oxygen. Bronchoscopy with BAL: 83% macrophages with mixed inflammatory cells (8% neutrophils, 9% lymphocytes)	Antibiotics & corticosteroids	Vaping-induced lung injury	Recovered	Yes
Gross and Histopathological Findings in the First Reported Vaping-Induced Lung Injury Death in the United States.	Youmans, Amanda J	USA	2020	Paper	Respiratory	Unknown cannabinoid oil product	34	Female	Progressive dyspnea, chest pain & hypoxia	Hypertension, obesity (BMI:45)	1st Chest CT: bilateral lower lobe consolidations. Chest radiograph: infiltrates. Pan cultures & respiratory pathogen array: negative. Infectious & autoimmune serologies: negative	Bronchoalveoral lavage: 50% monocytes, 40% lymphocytes, 10% neutrophils. Transbronchial biopsy: unsatisfactory biopses for diagnosis. Open lung biopsy: acute & organizing diffuse alveolar damage (DAD) with foamy macrophages. ECMO (for acute respiratory distress syndrome)	Antibiotics & clavulanate	1st diagnosis: Pneumonia, 2nd diagnosis: recurrent resistant pneumonia. Diagnosis after autopsy: Acute respiratory distress syndrome due to diffuse alveolar damage with organizing pneumonia as a result of a vaping-induced lung injury	Deceased on day 25	Yes
Vaping Is Not Safe : A Case of Acute Eosinophilic Pneumonia following Cannabis Vapor Inhalation	Antwi-Amoabeng, Daniel	USA	2020	Paper	Respiratory	Smoking marijuana few times/month. 10 days before symptoms onset: vaped marijuana and had vaped twice	20	Male	Cough, dyspnea, wheezing	Allergic rhinitis and took antihistamines on demand. Allergic to penicilin. Family history of asthma	Hypoxia. Tachycardia. Elevated RR & HR, WBC. Chest X-ray: increased pulmonary markings & posibble multi-lobar pneumonia. Normal & infectious metabolic panel.Serum lgE:823 kU/L. Oxygen via nasal cannula. Chest CT: bilateral multifocal ill-defined GGO		Albuterol, corticosteroids, antibiotics, & nebulized bronchodilator treatment	Acute eosoniphilic pneumonia	Recovered	Not certain
E-cigarette use related lung disease, review of clinical and imaging findings in 3 cases.	Ansari-Gilani, Kianoush	USA	2020	Paper	Respiratory	Frequent marijuana vape use for past 12 months, ex-smoker (30 pack-year) gave up 1 year ago. E-cig with THC	64	Female	Progressive & chronic dyspnea, cough	Anxiety/depression, chronic insomnia	Elevated HR, WBC. SpO2:89%. Chest CT: multiple patchy consolidations. Previous CT of 10 months ago also abnormal with less severe consolidations. Negative cultures for mycobacterial or fungal infection	Bronchoscopy with biopsy: poorly define granulomas. BAL: unremarkable	Corticosteroids, home oxygen & pneumocystis pneumonia prophylaxis	Oganizing pneumonia	Recovered	Yes
E-cigarette use related lung disease, review of clinical and imaging findings in 3 cases.	Ansari-Gilani, Kianoush	USA	2020	Paper	Respiratory	Nicotine vape in past 3 months, last dose the night before presentation. No cigarette smoking	20	Female	Dyspnea, cough, intermittent diarrhea & nausea	No medical history	Admitted for acute hypoxemic respiratory failure. Elevated WBC. Negative cultures and infectious assessments.CT:extensive GGO with ground glass ill-defined centrilobular nodules	Bronchoalveoral lavage: unremarkable	Antibiotics, corticosteroids & Zosyn	Hypersensitivity pneumonitis	Recovered	Possible
E-cigarette use related lung disease, review of clinical and imaging findings in 3 cases.	Ansari-Gilani, Kianoush	USA	2020	Paper	Respiratory	THC vape in past 2 weeks, latest dose 2 days prior to presentation. No cigarette smoking	18	Male	Cough, dyspnea, nausea, vomitting	History of asthma on solumendrol	Mild respiratory distress. WBC: 10500 mm3. Negative infectious & blood & sputum panels. Chest CT:diffuse bilateral GGO. Repeated chest CT: extensive GGO			Diffuse alveoral damage	Left against medical advice, 3 weeks later they contacted him: admitted to another hospital for 9 days, intubated, dicharged with prednisone & home oxygen	Yes
A 19-Year-Old Man With Vaping-Associated Lung Injury.	Gutsche, Jacob	USA	2019	Paper	Respiratory	Heavy vaping both nicotine & cannabis for past 3 years (>2 catridges per day)	19	Male	Cough, fevers, chills, rigors, nausea, vomiting & diarrhea --> respiratory arrest	Moderately controlled asthma	CT: Bilateral tension pneumothoraces (persistent even after chest tube) & extensive alveoral opacities with basilar predominance and bilateral ground glass appearance consistent of ARDS	Chest tube (x3), intubation, mechanical ventilation, ECMO, ICU. Worsening condition-> Lung transplantation considered-> initial phase commenced (human leukocyte agent & anti-body screening)-> but miraculously improved and didn't need lung transplant		Vaping induced pneumonitis & pneumomediastinum	Improved and moved to step-down unit	Yes
Epiglottitis Associated With Intermittent E-cigarette Use: The Vagaries of Vaping Toxicity.	Bozzella, Michael J.	USA	2020	Paper	Respiratory	JUUL, 3-5 uses over 1-2 months with different fruit or candy flavored cartridges, no THC. Last use ~2 weeks before symptoms	15	Female	Acute respiratory distress, severe dysphagia. Symptoms started 2 months before with mild hoarseness. Later dyspagia, early-monrning voice loss, episodes of regurgitation & food avoidance	Received all immunizations for her age	Strep test & monospot test: negative. No viral infection. Neck CT:epiglottis without focal abscess. Epiglottis, Nasopharyngeal & throat swap: normal flora. Serologies: normal. WBC mildly elevated	Laryngoscopy: severe edema of epiglottis & arytenoids, moderate edema of hypopharyngeal mucosa with partial obstruction of airway at level of epiglottis. Biopsy: ulcerated squamous mucosa with marked acute inflammation & reactive epithelial changes with abundant suppurative debris	Antihistamines, corticosteroids, antibiotics, epinephrine, sukbactam & clavulanate	Epiglotittis associated with intermittent e-cigarette use	Recovered	No

## Sheet: Traumatic Injury
Paper	1st Author	Origin of paper	Year of publication	Type of publication	General classification	Body area	Substances used / dose	Age	Sex	Symptoms	Diagnostic tests	Interventions	Treatment	Diagnosis	Outcome
Ballistic trauma from an exploding electronic cigarette: case report	Ban, Christopher	USA	2017	Paper	Injury	Hand, abdomen, face	Event associated with changing e-cig battery	53	Male		Standard lab tests, head & neck CT, plain chest film, abdominal CT	Surgery for foreign body removal, wound exploration, washout & debridement	Intravenous clindamycin	1st degree burns to upper lip, soft palate, and tongue, fractured teeth, metallic cylindrical vaporizer embedded in his maxilla	Recovered
Extensive Hand Thermal and Blast Injury From Electronic Cigarette Explosion: A Case Report.	Satteson, Ellen S.	USA	2018	Paper	Injury	Right hand	Dark Hose atomizer with SMPL Mec Mod battery, started heating up immediately after changing battery	35	Male		Physical & Neurovascular exam: decreased sensation and multiple radiopaque bodies in soft tissue of thenar eminence	Surgery: foreign body removal, debridement of devitalized tissue, carpal tunnel release		Deep partial and full thickness burns of thumbs & thenar. Oen wound & foreign body in area of thenar eminence	Decreased sensation & positive Tinel of index & thumb. Pending flap debulking in the first webspace with a thumb interphalangeal joint capsulotomy and tenolysis.
Facial trauma caused by electronic cigarette explosion.	Vaught, Brian	USA	2017	Paper	Injury	Face		20	Male		Physical & ophthamologic exam: normal. CT: comminuted right naso-orbital-ethomoid fracture, displacement of anterior table of the frontal sinus and frontal process of the maxilla, a comminuted posterior table fracture & pneumocephalus	Surgery: combined open & endoscopic repair, endoscopic maxillary antrostomy & ethmoidectomy		Severely comminuted right naso-orbital-ethmoid fracture, fracture of the frontal sinus & frontal maxilla, small area of pneumocephalus	Discharged?
Canary in the coal mine-Initial reports of thermal injury secondary to electronic cigarettes.	Bauman, Zachary M.	USA	2017	Paper	Injury	Left thigh		58	Male			Split-thickness sking grafting (STGT)	Daily debridements, silver sulfadiazine dressing changes	7% total body surface area (TBSA) , deep partial-thickness & full-thickness thigh burns	Discharged
Canary in the coal mine-Initial reports of thermal injury secondary to electronic cigarettes.	Bauman, Zachary M.	USA	2017	Paper	Injury	Right thigh		20	Male		Physical exam: 4% TBSA		Standard SSD dressing, re-admission to hospital with burn wound cellulitis: antibiotics	Superficial partial-thickness burn to medial aspect of right thigh involving 4% TBSA	Discharged
Canary in the coal mine-Initial reports of thermal injury secondary to electronic cigarettes.	Bauman, Zachary M.	USA	2017	Paper	Injury	Left thigh & buttock	1 year old lithium battery but religiously charged it properly	37	Male			Split-thickness skin grafting (STGT)	Daily debridements, silver sulfadiazine dressing changes & pain control	11% TBSA deep partial- thickness to full-thickness burn to left thigh and buttock	Discharged
Burns resulting from spontaneous combustion of electronic cigarettes: a case series.	Sheckter, Clifford	USA	2016	Paper	Injury	Right leg		34	Male			Surgery for tangential excision	Epidural	15% TBSA circumferential deep partial-thickness & full-thickness burn of right leg	Discharged
Burns resulting from spontaneous combustion of electronic cigarettes: a case series.	Sheckter, Clifford	USA	2016	Paper	Injury	Left thigh & calf		19	Male		Physical exam: 7% TBSA	Surgery for tangential excision & immediate split-thickness autografting of 800 cm2		7% TBSA non-crcumferential mixed partial and full thickness burn to lateral thigh & calf	Discharged
Burns resulting from spontaneous combustion of electronic cigarettes: a case series.	Sheckter, Clifford	USA	2016	Paper	Injury	Right thigh		35	Male		Physical exam:2% TBSA		Topical wound care	2% TBSA partial and full-thickness burns to right thigh	Discharged
E-cigarette Blast Injury: Complex Facial Fractures and Pneumocephalus.	Archambeau, Benjamin A.	USA	2016	Paper	Injury	Face		59	Male		Physical exam: palpebral edema & ecchymosis of right eye, maxillary tenderness & gross blood in oropharynx, circular avision injury to philtrum, CT: fractures of petrous, ethmoid, cribriform plate, nasal choanae, nasal septum & right medial orbital. Pneumocephalus.Right periorbital contusion	Oral & maxillofacial surgery, reduction & splinting of nasal fractures & repair of philtrum & nasal floor defects	Supplemental oxygen via non-rebreather mask, daily artifical tears		Discharged
Injuries From an Exploding E-Cigarette: A Case Report.	Cason, Daniel E	USA	2016	Letter	Injury	Face, left hand & chest		23	Male		CT: fractures of hard palate & nasal septum, dislocation of teeth. Left hand digital radiography: intra-articular fracture. Opthalmologic exam: large corneal abrasion	Intubation for airway protection. Trauma burn ICU. Bronchoscopies: inhalation injuries	Conservative management of maxillofacial injuries, oral antibiotics, pain medication		Transferred to step down unit and then discharged home
Electronic cigarette explosions involving the oral cavity.	Harrison, Rebecca	USA	2016	Paper	Injury	Mouth	E-cig use for smoking cessation,. Patient charged battery on a 120 volt outlet	28	Male		SpO2 100% on room air. CT scans of facial bones, cervical spine, head & abdomen & chest radiographs: no foreign bodies. Intraoral clinical exam: teeth avulsion, teeth & maxillary alveoral bone trauma, burns of tongue, gingiva & mucosa		Dental treatment, analgesics, 0.12% chlorhexidine		Discharged
Electronic cigarette explosion resulting in a C1 and C2 fracture: a case report.	Norii, Tatsuya	USA	2016	Paper	Injury	Mouth	Replacement battery (new one)	27	Male	Moderate neck & throat pain, swallowing difficulty, & foreign body sensation	Partial thckness burns of the lips, tongue abrasion, bilateral upper incisors fractures. Neck x-ray: foreign body at C1. Neck CT: fractures of superior cortex of anterior arch of C1	Macintosh #3 blade: depress tongue & illuminate orthopharynx. Surgery on cervical spine	Antibiotics		Discharged
Deep burns caused by electronic vaping devices explosion.	Herlin, Christian	France	2016	Letter	Injury	Right thigh		24	Male			Tangential excision, split thickness skin graft	Local cares, high dose analgesics	5% TBSA burn at right thigh	Discharged?
Deep burns caused by electronic vaping devices explosion.	Herlin, Christian	France	2016	Letter	Injury	Thigh		37	Male		3% TBSA deep patches blackish deposits, MRI: integumentary hypersignal	Excision & split thickness graft	High doses of painkillers		Discharged?
Blast Injuries Caused by Vape Devices: 2 Case Reports.	Kite, Amy C.	USA	2016	Paper	Injury	Face	Homemade vaporizer	19	Male		Tongue & buccal mucosa laceration, multiple chipped & missing maxillary teeth, panorex: anterior maxillary bone loss & teeth loss	Erich arch bar placed over maxillary teeth, 1 month later: mandibular ramus graft to anterior maxillar, extraction of teeth & excision of left neck epidermal inclusion cyst			Discharged
Blast Injuries Caused by Vape Devices: 2 Case Reports.	Kite, Amy C.	USA	2016	Paper	Injury	Right hand	E-cig: "Lone Wulf Mechanical Mod cigarette"	24	Male		1.5cm diameter defect between fingers, full thickness skin & soft tissue loss, 3% TBSA deep partial thickness, 2nd degree burns to chest & left forearm	4 surgical operations & amputation of middle finger at the level of metacarpophalangeal joint			Amputation of middle finger
Electronic cigarette explosion associated with extensive intraoral injuries.	Brooks, John K.	USA	2016	Paper	Injury	Mouth		18	Male		Maxillary, anterior nasal spine & teeth fractures. Lacerations of upper lip, labial mucosa, gingivae, tongue, hard palate & facial skin		Initially in the ER: opioid, antibiotic & antimicrobial oral rinse		Discharged from ER and continued treatment
Corneoscleral laceration and ocular burns caused by electronic cigarette explosions	Paley, Grace L.	USA	2016	Paper	Injury	Mouth, face, right hand		45	Male		Loss of 2 upper central incisors. Near visual activity: 20/400 pinholing to 20/100 (right eye) and 20/30 to 20/20 (left eye), deferred intraocular pressure to right eye. Additional eye tests performed	Emergent repair of open globe with partial iridectomy & repositioning of the remained prolapsed iris	IV moxifloxacin 400mg & tetanus booster. Left eye: combination of drugs,.Right eye: oral levofloxacin & steroid-antibiotic ointment	1st degree burns to right hand & bilateral periocular & facial skin	Will eventually undergo a rigid gas-permeable contact lens trial in right eye
Corneoscleral laceration and ocular burns caused by electronic cigarette explosions	Paley, Grace L.	USA	2016	Paper	Injury	Face, neck & hands		16	Male	Severe bilateral eye pain & diminished vision	Eye tests: right cornea: superotemporal epithelial burn , left cornea: >90% surface burn	Burn ICU	Topical moxifloxacin, soft bandage contact lenses, cyclopentolate		Continued having mild photophobia, pain greatly improved
Electronic cigarette explosion injuries: a case series	Kumetz, Erik A.	USA	2016	Paper	Injury	Face		29	Male		HR:108, BP:143/93, head & neck: superficial burns, head& neck CT: comminuted left medial maxillary fracture with dislodgement of bilateral maxillary incisors	Oral & maxillofacial surgery, fitted for maxillary prosthetic retainer & underwent several detal implant surgeries	Treatment for major depressive disorder & post-traumatic stress disorder		Major depressing disorder & PTSD
Electronic cigarette explosion injuries: a case series	Kumetz, Erik A.	USA	2016	Paper	Injury	Right hand & thigh		23	Female				Parenteral narcotics	4% TBSA right lateral thigh & full thickness burn, partial thickness burns to right palmar & dorsal surface	Discharged
Thigh burns from exploding e-cigarette lithium ion batteries: first case series.	Nicoll, K. J.	UK	2016	Paper	Injury	Right thigh		39	Male		Litmus paper testing of burn: alkali pH 9-10	Debrided & grafted using a meshed split thickness skin graft	Water irrigation, burns cleaned & debrided using Versajet hydrosurgery system	4%TBSA superficial partial thickness burns to right thigh & minor superficial burns to right hand	Discharged
Thigh burns from exploding e-cigarette lithium ion batteries: first case series.	Nicoll, K. J.	UK	2016	Paper	Injury	Right thigh		30	Male		Right thigh: 3% TBSA superficial partial thickness burns, right hand: minor superficial burns		Burns debrided dry & dressed with soft silicone dressings overnight		Discharged
Front to back ocular injury from a vaping-related explosion.	Khairudin, Muhammad Najmi	Malaysia	2016	Paper	Injury	Right eye & nose	Modyfied tank of mechanical e-cigarette, changing original coil to a homemade copper coil	18	Male		Litmus paper testing: pH= 8. Right upper eyelid & conjuctival laceration wounds, right eye grade one chemical & thermal injury by Roper-Hall classification, spectral domain optical coherence tomography: neurosensory retinal detachement of macula with collection of dubretinal fluid		Irrigation, suturing of eyelid & conjuctival laceration wounds. Steroids & antibiotics		Reduced visual acuity
Electronic Vapor Cigarette Battery Explosion Causing Shotgun-like Superficial Wounds and Contusion.	Shastry, Siri	USA	2016	Paper	Injury	Left shoulder & chest	THC	26	Male		HR:50bpm, RR:16/min, soot in nares & skin of neck, broad peppering of skin on left chest, abdomen & left arm,small area of 2nd degree burn on chest, soot over left hand with small penetrating foreign bodies, CT abdomen/pelvis & pulmonary CT: soft tissue contusion		Recommendations for daily wound care		Discharged
Injuries caused by explosion of electronic cigarette devices.	Colaianni, C Alessandra	USA	2016	Massachusetts General, Interesting Case Series	Injury			41	Male
Injuries caused by explosion of electronic cigarette devices.	Colaianni, C Alessandra	USA	2016	Massachusetts General, Interesting Case Series	Injury			26	Male
Injuries caused by explosion of electronic cigarette devices.	Colaianni, C Alessandra	USA	2016	Massachusetts General, Interesting Case Series	Injury			18	Male
Rare case of accidental fire and burns caused by e-cigarette batteries.	Walsh, K.	UK	2016	Paper	Injury	Right thigh		35	Male				Ward debridement under local anaesthetic , 3 dressing changes	1.5% TBSA	Discharged
Oral trauma and tooth avulsion following explosion of e-cigarette.	Rogér, James M.	USA	2016	Paper	Injury	Mouth & abdomen	Only e-cigarretes	18	Male		Clinical evaluation: swelling of lips, hematoma & laceration of lower lip, laceration of upper labial mucosa, tooth fracture, tooth avulsion, hard palate avulsion, soft palate ulceration, maxillofacial CT: mucosal thickening of maxillary sinuses suggestive of inflammatory changes		Antibiotics & analgesia, dental interventions		Discharged
Burns associated with e-cigarette batteries: a case series and literature review.	Harshman, Jamie	Canada	2017	Paper	Injury	Right thigh, buttock, leg & left thigh		31	Male			Split thickness skin grafts	Water irrigation, sedation: ketamine, fentanyl & midazolam, wounds dressing, tetanus vaccination, oral hydromorphone, ibuprofen, acetaminophen, iv hydromorphone or fentanyl, gabapentin	Mixed partia thickness & full thickness flame burns, 10% TBSA	Discharged
Burns associated with e-cigarette batteries: a case series and literature review.	Harshman, Jamie	Canada	2017	Paper	Injury	Right thigh & right hand		36	Male		Part of battery case embedded in thigh	Surgery: deceased donor allograft skin	Wounds irrigation & dressing, 2 days later cellulitis: cefazolin	Deep partial & full thickness burns to right thigh, superficial partial thickness burns to right hand, 3% TBSA	Continues to be followed in outpatient clinic for scar management & pressure garments
Extensive burn injury caused by fundamental electronic cigarette design flaw.	Bohr, Stefan	Germany	2016	Paper	Injury	Right leg	Tank-stlye e-cig device with tank volume of 5 ml containing "nicotne-free e-liquid" watered down	24	Male			Surgical treatment with debridement sponge & sterile application of absorbable skin substitute		IIa-b degree of 8% TBSA along with soot-particle contamination	Discharged
Thermal injury patterns associated with electronic cigarettes.	Jiwani, Alisha Z	USA	2017	Paper	Injury	Left thigh, scrotal area, left lower leg including inguinal region		26	Male				Bacitracin & Silvadene cream	Mixed partial & full thickness, 5.5% TBSA	Discharged
Thermal injury patterns associated with electronic cigarettes.	Jiwani, Alisha Z	USA	2017	Paper	Injury	Left thigh		46	Male				Silvadene	Partial thickness, 4.5% TBSA	Discharged
Thermal injury patterns associated with electronic cigarettes.	Jiwani, Alisha Z	USA	2017	Paper	Injury	Left hand & forearm, left thigh		19	Male			Excsision & STSG		Mixed partial & full thickness, 3.5% TBSA	Discharged
Thermal injury patterns associated with electronic cigarettes.	Jiwani, Alisha Z	USA	2017	Paper	Injury	Left thigh		29	Male			Excsision & STSG		Near-circumferential full-thickness	Discharged
Thermal injury patterns associated with electronic cigarettes.	Jiwani, Alisha Z	USA	2017	Paper	Injury	Right thigh		19	Male				Silver nylon	Mixed partial & full thickness, 2% TBSA	Discharged
Thermal injury patterns associated with electronic cigarettes.	Jiwani, Alisha Z	USA	2017	Paper	Injury	Right hand & mouth		18	Female				For hand: bacitracin, xeroform	Partial thickness, 1% TBSA, anterior dislocation & possible luxation/extrusion of upper incisors with associated alveolar fracture, upper lip tissue avulsion & hard mouth palate laceration	Discharged
Thermal injury patterns associated with electronic cigarettes.	Jiwani, Alisha Z	USA	2017	Paper	Injury	Right thigh		38	Male			Excsision & STSG		Mixed partial & full thickness, 5% TBSA	Discharged
Thermal injury patterns associated with electronic cigarettes.	Jiwani, Alisha Z	USA	2017	Paper	Injury	Left thumb & left antero-medial thigh		22	Male				5% Sulfamylon solution	Partial thickness, 3% TBSA	Discharged
Thermal injury patterns associated with electronic cigarettes.	Jiwani, Alisha Z	USA	2017	Paper	Injury	Bilateral upper extremities, face,ear, anterior chest & abdomen		29	Male			Excsision & STSG, 6 months later: electrive contracture releases of anxillary region, 10 months later: contracture release of both hands		Mixed deep partial & full thickness, 27.25% TBSA	Discharged
Thermal injury patterns associated with electronic cigarettes.	Jiwani, Alisha Z	USA	2017	Paper	Injury	Right thigh & right hand		22	Male			Surgical debridement	Silverlon	Mixed partial thickness, 3.25% TBSA	Discharged
E-Cigarette Battery Explosions: Review of the Acute Management of the Burns and the Impact on Our Population.	Quiroga, Luis	USA	2019	Paper	Injury	Both hands & right thigh		27	Male				Xeroform & Bacitracin	6% indeterminent partial-thickness burn (2nd degree) to bilateral hands & right thigh, superficial partial-thickness burn to right hand	Discharged
E-Cigarette Battery Explosions: Review of the Acute Management of the Burns and the Impact on Our Population.	Quiroga, Luis	USA	2019	Paper	Injury	Left hand , left thigh & knee		36	Male		Laser Doppler Imaging (LDI): good healing potential anterior thigh		Sulfamylon & Santyl	3% indeterminent partial-thickness burn (2nd degree) left hand & thigh, superficial partial-thickness burn to left palm	Discharged
E-Cigarette Battery Explosions: Review of the Acute Management of the Burns and the Impact on Our Population.	Quiroga, Luis	USA	2019	Paper	Injury	Left thigh		27	Male				Silver sulfadiazine	6% TBSA superficial partial burn	Discharged
E-Cigarette Battery Explosions: Review of the Acute Management of the Burns and the Impact on Our Population.	Quiroga, Luis	USA	2019	Paper	Injury	Left thigh		36	Male				Xeroform & Bacitracin	2% TBSA partial superficial thickness	Discharged
E-Cigarette Battery Explosions: Review of the Acute Management of the Burns and the Impact on Our Population.	Quiroga, Luis	USA	2019	Paper	Injury	Right thigh		46	Male			Tangential excision & STSG		3% TBSA deep & superficial partial thickness	Discharged
E-Cigarette Battery Explosions: Review of the Acute Management of the Burns and the Impact on Our Population.	Quiroga, Luis	USA	2019	Paper	Injury	Right thigh		32	Male		LDI: good healing potential except for small area with deep tissue injury within large wound		Bacitracin & Santyl	4% indeterminate burn	Discharged
Full and partial thickness burns from spontaneous combustion of e-cigarette lithium-ion batteries with review of literature.	Treitl, Daniela	USA	2017	Paper	Injury	Left thigh, leg & knee		mid-20s	Male			Wound debridement	Silver sulfadiazine	6% TBSA partial thickness burns to left thigh & leg with incomplete circumferential involvement of left knee	Discharged
Full and partial thickness burns from spontaneous combustion of e-cigarette lithium-ion batteries with review of literature.	Treitl, Daniela	USA	2017	Paper	Injury	Right thigh, scrotum, penis, both hands		early 40s	Male			Surgical debridement	Nonadhesive dressing, silver sulfadiazine, collagenase ointment, polyurethane foam	3-4% TBSA partial & full-thickness burns to right thigh, scrotum & penis and <1% TBSA partial thickness burns to bilateral hands	Transferred to regional burn centre, treated further & 4 months post injury still had neuropathic pain
Full and partial thickness burns from spontaneous combustion of e-cigarette lithium-ion batteries with review of literature.	Treitl, Daniela	USA	2017	Paper	Injury	Left leg		early 30s	Male			Surgical debridement, wide excision & xenograft		10% TBSA, mearly circumferential partial thickness burns & 2-3% full thickness burns to left lower extremity	Treated for hypertrophic scarring 1 month post injury
A novel classification system for injuries after electronic cigarette explosions.	Patterson, Scott B.	USA	2016	Paper	Injury	Left thigh, penis, fingers		46	Male				Operative intervention to thigh & penile	1% TBSA to anterior left thigh, foreskin of uncircumcised penis, tips of 2 fingers, partial thickness burns	Discharged
A novel classification system for injuries after electronic cigarette explosions.	Patterson, Scott B.	USA	2016	Paper	Injury	Face & conrnea		41	Male		Eye examination: 80% corneal abrasion	Intubation, bronchoscopy: no inhalation injury	Bacitracin ointment for face burns	0.5% TBSA to face, lip laceration & corneal abrasion	Discharged
Electronic cigarette burns: a case series	Gibson, Cameron J.S.	USA	2018	Paper	Injury	Right thigh		28	Male					<5% partial thickness	Discharged
Electronic cigarette burns: a case series	Gibson, Cameron J.S.	USA	2018	Paper	Injury	Left thigh		21	Male			Surgery		2% full thickness	Discharged
Electronic cigarette burns: a case series	Gibson, Cameron J.S.	USA	2018	Paper	Injury	Right thigh & hand		21	Male					6% partial thickness	Discharged
Electronic cigarette burns: a case series	Gibson, Cameron J.S.	USA	2018	Paper	Injury	Right thigh & hand		43	Male					<5% partial thickness	Discharged
Electronic cigarette burns: a case series	Gibson, Cameron J.S.	USA	2018	Paper	Injury	Right thigh		22	Male					2% full thickness	Discharged
Electronic cigarette burns: a case series	Gibson, Cameron J.S.	USA	2018	Paper	Injury	Left thigh & hand		49	Male					2% partial thickness	Discharged
Electronic cigarette burns: a case series	Gibson, Cameron J.S.	USA	2018	Paper	Injury	Right thigh		36	Male					6% partial thickness	Discharged
Electronic cigarette burns: a case series	Gibson, Cameron J.S.	USA	2018	Paper	Injury	Left thigh & hand		48	Male					5% partial thickness	Discharged
Electronic cigarette burns: a case series	Gibson, Cameron J.S.	USA	2018	Paper	Injury	Right hand & lip		16	Male					2% partial thickness	Discharged
Electronic cigarette burns: a case series	Gibson, Cameron J.S.	USA	2018	Paper	Injury	Left thigh		20	Male			Surgery		3% full thickness	Discharged
Electronic cigarette burns: a case series	Gibson, Cameron J.S.	USA	2018	Paper	Injury	Right thigh & hand		34	Male					4% partial thickness	Discharged
Electronic cigarette burns: a case series	Gibson, Cameron J.S.	USA	2018	Paper	Injury	Right thigh		18	Male			Surgery		5% mixed partial/full thickness	Discharged
Electronic cigarette burns: a case series	Gibson, Cameron J.S.	USA	2018	Paper	Injury	Right hand		25	Female					<1% partial thickness	Discharged
Electronic cigarette burns: a case series	Gibson, Cameron J.S.	USA	2018	Paper	Injury	Left thigh & right hand		35	Male					<5% partial thickness	Discharged
Injury from e-cigarette explosion.	Katz, Micah G.	USA	2019	Letter	Injury	Mouth		17	Male		Reconstructed CT of head: comminuted & displaced mandibular fracture, with disruption of left central & lateral incisors	Open reduction & internal fixation of fracture, dental extraction & debridement of devitalized tissue		Cicular puncture to chin, mouth lacerations, disrupted lower incisors & bony incogruity of left mandible	Discharged
Too hot to handle? When vaporizers explode.	Ackley, Elizabeth	USA	2018	Letter	Injury	Thumb		17	Male	Sensory loss,decreased motor control & heavy bleeding	Radiographs:soft tissue defect with extensive subcutaneous emphysema & streaky radiodense material infiltrating soft tissues presumably from ENDS, on day 8: blackened thumb without capillary refill or sensation & limited motor function	Irrigation, debridement & left hand carpal tunnel release, 6 additional operative procedures	Cefazolin, aspirin & pain medications, trimethoprim-sulfamethoxazole, oral clindamycin & penicilling G		Discharged
A Surprisingly Volatile Smoking Alternative: Explosion and Burns as Risks of E-Cigarette Use.	Anderson, Hannah	USA	2017	Letter	Injury	Face, forearm, thigh & bilateral corneal burns		30	Female			Intubation, bronchoscopy: bronchorrhea	Erythromycin, silvadene, bacitracin	2% TBSA	Discharged
"Exploding" electronic cigarette: a case report.	Moore, Jatinder	UK	2016	Letter	Injury	Mouth		22	Male		Chest radiograph & CT		Chlorhedixine & oral antibiotics	Superficial laceration to lower lip, burn mark over lingual frenulum	Discharged to the care of his dentist, wounds to hand treated by burns team
Thermal injuries from exploding electronic cigarettes	Hickey, Sean	USA	2018	Paper	Injury	Left thigh and leg		19	Male			Excisional debridement with placement of allograft & xenograft, STGT		10% TBSA, 2nd & 3rd degree burns	Discharged
Thermal injuries from exploding electronic cigarettes	Hickey, Sean	USA	2018	Paper	Injury	Left thigh & hand		41	Male			Excisional debridement with STSG to left thigh		Thigh: 5% TBSA, 2nd & 3rd degree, superficial 2nd degree hand burn	Discharged
Thermal injuries from exploding electronic cigarettes	Hickey, Sean	USA	2018	Paper	Injury	Left thigh, penis, scrotum & hand		26	Male			Excisional debridement with placement of allograft followed by STSG to thigh		Thigh: 6% TBSA, 2nd & 3rd degree, superficial 2nd degree penis, scrotum & hand	Discharged
Thermal injuries from exploding electronic cigarettes	Hickey, Sean	USA	2018	Paper	Injury	Left thigh and leg		25	Male			Non-excisional debridement	Local wound care	5% TBSA, superficial 2nd degree	Discharged
Thermal injuries from exploding electronic cigarettes	Hickey, Sean	USA	2018	Paper	Injury	Left & right thigh, penis & scrotum		20	Male			Excisional debridement with STSG to left thigh		6% TBSA, 2nd & 3rd degree, superficial 2nd degree penis & scrotum	Discharged
Thermal injuries from exploding electronic cigarettes	Hickey, Sean	USA	2018	Paper	Injury	Left hand		33	Male			Two-stage excisional debridement followed by STSG		1% TBSA, 3rd degree	Discharged
Thermal injuries from exploding electronic cigarettes	Hickey, Sean	USA	2018	Paper	Injury	Right thigh & leg, right hand		24	Male			Excisional debridement & STSG to right thigh		45 TBSA, 2nd & 3rd degree, superficial 2nd degree hand	Discharged
Thermal injuries from exploding electronic cigarettes	Hickey, Sean	USA	2018	Paper	Injury	Right thigh & leg		50	Male			Enzymatic debridement	Local wound care	3.5% TBSA, deep 2nd degree	Discharged
Thermal injuries from exploding electronic cigarettes	Hickey, Sean	USA	2018	Paper	Injury	Left thigh		28	Male			Excisional debridement & STSG		4% TBSA, 2nd & 3rd degree	Discharged
Thermal injuries from exploding electronic cigarettes	Hickey, Sean	USA	2018	Paper	Injury	Left thigh, leg & bilateral buttocks		20	Male			Excisional debridement with placement of allograft followed by STSG		8% TBSA, 2nd & 3rd degree	Discharged
Thermal injuries from exploding electronic cigarettes	Hickey, Sean	USA	2018	Paper	Injury	Right thigh & leg, right hand		29	Male			Non-excisional debridement	Local wound care	5% TBSA, superficial 2nd degree, superficial 2nd degree hand	Discharged
Thermal injuries from exploding electronic cigarettes	Hickey, Sean	USA	2018	Paper	Injury	Right thigh		30	Female			Non-excisional debridement	Local wound care	4% TBSA, deep 2nd	Discharged
Thermal injuries from exploding electronic cigarettes	Hickey, Sean	USA	2018	Paper	Injury	Left thigh, bilateral buttocks & left hand		24	Male			Non-excisional debridement with placement of xenograft to bilateral buttock		3% TBSA, deep 2nd to thigh and buttocs, superficial 2nd to hand	Discharged
Thermal injuries from exploding electronic cigarettes	Hickey, Sean	USA	2018	Paper	Injury	Right thigh & leg		23	Male			Non-excisional debridement	Local wound care	1% TBSA, deep 2nd	Discharged
Electronic Cigarette Burns: A Case Report and Review of Current Literature.	Michael, Rachel	USA	2019	Paper	Injury	Left thigh	E-cig user	40	Male			Split thickness autograft & allograft matrix	Multiple debridements	Severe burns on left posterior thigh	1 month later: pain, irritation & numbness, cosmetic concerns-> if symptoms do not respond to physical therapy he may require surgical interventions, recommened for psychological evaluation
High-Pressure Injection Injury Caused by Electronic Cigarette Explosion: A Case Report.	Foran, Ian	USA	2017	Paper	Injury	Left hand		30	Male	Burns to left index finger & milder burns to long & ring fingers, pain to index finger	From mild 1st degree to 2nd degree burns to left hand fingers	Operation: incision, irrigation & debridement of left index finger, 4 months later: small mass foreign body granuloma or cyst-> 2nd operation: full thickness skin graft	IV & oral antibiotics	High pressure injection injury due to e-cig explosion	2 operations, full skin graft
The Southwest UK Burns Network (SWUK) experience of electronic cigarette explosions and review of literature.	Arnaout, A.	UK	2017	Paper	Injury	Hands and right foot		22	Male				Jelovent based dressings & Simple Mepilex dressings	1% TBSA superficial partial thickness burns to both hands & sole of right foot	Discharged
The Southwest UK Burns Network (SWUK) experience of electronic cigarette explosions and review of literature.	Arnaout, A.	UK	2017	Paper	Injury	Right thigh, scrotum & left hand		22	Male				Jelovent based dressings, antibiotics	1% TBSA mixed depth burn to right thigh & scrotum and superficial partial thickness burns to left hand	Discharged
The Southwest UK Burns Network (SWUK) experience of electronic cigarette explosions and review of literature.	Arnaout, A.	UK	2017	Paper	Injury	Left thigh		49	Male				Mepilex Ag	7% TBSA superficial partial thickness burns with central deep dermal area	Discharged
Spontaneous electronic cigarette explosion: a case report	M Jablow, Lee	USA	2015	Paper	Injury	Right leg & knee		30	Male	Severe pain in burned right lower extremity			Water soaked gauze, multiple doses of IV opioid analgesia, irrigation of wounds, covered with sterile dressings	8% TBSA superficial partial thickness burn to lateral aspect of right leg	Transferred to closest burn centre
Re: Burn injuries from exploding electronic cigarette batteries: An emerging public health hazard.	Arnaout, Ali	UK	2017	Correspondence	Injury	Feet		22	Female				Conservative	1% TBSA superficial partial thickness	Discharged
Re: Burn injuries from exploding electronic cigarette batteries: An emerging public health hazard.	Arnaout, Ali	UK	2017	Correspondence	Injury	Right thigh & genitalia		22	Male				Conservative	1% TBSA mixed depth superficial partial thickness/ deep dermal	Discharged
Re: Burn injuries from exploding electronic cigarette batteries: An emerging public health hazard.	Arnaout, Ali	UK	2017	Correspondence	Injury	Left thigh		25	Male				Conservative	5.5% TBSA mixed depth superficial partial thickness/ deep dermal/ full thicknes	Discharged
Re: Burn injuries from exploding electronic cigarette batteries: An emerging public health hazard.	Arnaout, Ali	UK	2017	Correspondence	Injury	Right thigh		30	Male				Conservative	1% TBSA mixed depth superficial partial thickness/ deep dermal	Discharged
Re: Burn injuries from exploding electronic cigarette batteries: An emerging public health hazard.	Arnaout, Ali	UK	2017	Correspondence	Injury	Right hand		24	Male				Conservative	<0.5% TBSA superficial partial thickness	Discharged
Re: Burn injuries from exploding electronic cigarette batteries: An emerging public health hazard.	Arnaout, Ali	UK	2017	Correspondence	Injury	Right thigh		49	Male				Conservative	7% TBSA , 6% TBSA superficial partial thickness & 1% TBSA deep dermal/ full thickness	Discharged
Re: Burn injuries from exploding electronic cigarette batteries: An emerging public health hazard.	Arnaout, Ali	UK	2017	Correspondence	Injury	Right thigh		50	Male				Conservative	2.5% TBSA, 2% TBSA superficial partial thickness & 0.5% deep dermal/ full thickness	Discharged
Re: Burn injuries from exploding electronic cigarette batteries: An emerging public health hazard.	Arnaout, Ali	UK	2017	Correspondence	Injury	Left thigh		42	Male				Conservative	2% TBSA, 1,75% TBSA superficial partial thickness & 0.25% deep dermal/full thickness	Discharged
Re: Burn injuries from exploding electronic cigarette batteries: An emerging public health hazard.	Arnaout, Ali	UK	2017	Correspondence	Injury	Right thigh		31	Male				Conservative	1% TBSA, 0.5% TBSA superficial partial thickness & 0.5% deep dermal/ full thickness	Discharged
Re: Burn injuries from exploding electronic cigarette batteries: An emerging public health hazard.	Arnaout, Ali	UK	2017	Correspondence	Injury	Right thigh		28	Male				Conservative	1% TBSA suprerficial partial thickness	Discharged
Re: Burn injuries from exploding electronic cigarette batteries: An emerging public health hazard.	Arnaout, Ali	UK	2017	Correspondence	Injury	Right thigh, abdomen & right hand		29	Male				Conservative	4% TBSA, 3% superficial partial thickness & 1% deep dermal/full thickness	Discharged
Re: Burn injuries from exploding electronic cigarette batteries: An emerging public health hazard.	Arnaout, Ali	UK	2017	Correspondence	Injury	Left thigh		63	Male				Conservative	4% TBSA, 3.5% superficial partial thickness & 0.5% deep dermal/ full thickness	Discharged
Electronic cigarettes: a burn case series	Smith, Susan L.	USA	2017	Paper	Injury	Thigh, hand, buttock		43	Male			skin graft		1% TBSA	Skin graft, facial lacerations from broken glasses, returned to work 4 weeks later
Electronic cigarettes: a burn case series	Smith, Susan L.	USA	2017	Paper	Injury	Hand, foot, thigh		47	Male			skin graft		5.25% TBSA	Skin graft, prolonged healing to burn on foot, rerturned to work 4 weeks later
Electronic cigarettes: a burn case series	Smith, Susan L.	USA	2017	Paper	Injury	Face, trunk, arms, hands, ankles, feet		28	Male			skin graft		15.6% TBSA	Skin graft, lost to follow-up
Electronic cigarettes: a burn case series	Smith, Susan L.	USA	2017	Paper	Injury	Fingers, thigh, knee		36	Male			skin graft		4.5% TBSA	Skin graft, returned to work 4 weeks later
Electronic cigarettes: a burn case series	Smith, Susan L.	USA	2017	Paper	Injury	Thigh, fingers		33	Male					3% TBSA	Lost to follow-up
Electronic cigarettes: a burn case series	Smith, Susan L.	USA	2017	Paper	Injury	Hand, fingers		20	Male					0.5% TBSA	Lost to follow-up
Electronic cigarettes: a burn case series	Smith, Susan L.	USA	2017	Paper	Injury	Thigh, hand		47	Male			Skin graft		1% TBSA	Skin graft, ongoing back pain, didn't return to work
Electronic cigarettes: a burn case series	Smith, Susan L.	USA	2017	Paper	Injury	Thigh, hand		28	Male			Skin graft		3% TBSA	Skin graft, back pain, didn't return to work
Electronic cigarettes: a burn case series	Smith, Susan L.	USA	2017	Paper	Injury	Thigh, hand		35	Male			Skin graft		5.6% TBSA	Skin graft, neuropathic pain, returned to work 5 weeks later
Electronic cigarettes: a burn case series	Smith, Susan L.	USA	2017	Paper	Injury	Thigh		27	Male			Skin graft		2.5% TBSA	Skin graft, returned to work 3 weeks later
Too Hot for Your Pocket! Burns from E-Cigarette Lithium Battery Explosions: A Case Series	Maraqa, Tareq	USA	2018	Paper	Injury	Left thigh		20	Male	Left leg covered with soot, circumferential burn areas visualized			Burnt necrotic tissue debrided, standard wound care	16% TBSA partial thickness	Discharged
Too Hot for Your Pocket! Burns from E-Cigarette Lithium Battery Explosions: A Case Series	Maraqa, Tareq	USA	2018	Paper	Injury	Right lower extremity		27	Male	Edematous lower extremity		Tangential excision & split thickness skin graft		10% TBSA mixed-partial and full thickness, non circumferential burns to right thigh, popliteal & calf area	Skin graft, discharged
Too Hot for Your Pocket! Burns from E-Cigarette Lithium Battery Explosions: A Case Series	Maraqa, Tareq	USA	2018	Paper	Injury	Left extremity		29	Male	Non-circumferential burns with closed & open blisters along with soot		Tangential excision & split thickness skin graft		5% TBSA partial thickness & 1% full thickness	Skin graft, discharged
Too Hot for Your Pocket! Burns from E-Cigarette Lithium Battery Explosions: A Case Series	Maraqa, Tareq	USA	2018	Paper	Injury	Left & right thigh, left knee, scrotum & penis		29	Male					8% TBSA partial thickness non-circumferential burns	Discharged
Too Hot for Your Pocket! Burns from E-Cigarette Lithium Battery Explosions: A Case Series	Maraqa, Tareq	USA	2018	Paper	Injury	Left thigh, palm		23	Male				Irrigation & debridement	5% TBSA deep partial thickness to lateral aspect of left thigh & superficial partial thickness burns to left thenar aspect of palm	Discharged
Too Hot for Your Pocket! Burns from E-Cigarette Lithium Battery Explosions: A Case Series	Maraqa, Tareq	USA	2018	Paper	Injury	Right chest wall & right palm		17	Male					4% TBSA, partial thickness burn of right chest with blistering, partial thickness burn to right palm & circumferential burns on tips of fingers with blistering	Discharged
Too Hot for Your Pocket! Burns from E-Cigarette Lithium Battery Explosions: A Case Series	Maraqa, Tareq	USA	2018	Paper	Injury	Left thigh		36	Male				Cefazolin due to cellulitis without leukocytosis	7% TBSA, deep partial thickness left thigh	Discharged
Too Hot for Your Pocket! Burns from E-Cigarette Lithium Battery Explosions: A Case Series	Maraqa, Tareq	USA	2018	Paper	Injury	Left thigh, scrotum, penis, left hand & fingers		47	Male	Severe distress & pain				9% TBSA deep partial thickness	Discharged
Thigh deep burns caused by electronic vaping devices (e-cigarettes): A new mechanism	Serror, Kevin	France	2017	Letter	Injury	Thigh	Device heated in his pocket		Male			Excsision-suture undel local anesthesia		Full-thickness burn of thigh	Excision
2016: ELECTRONIC CIGARETTES AND THERMAL INJURY: A CASE REPORT ON THE DANGERS OF VAPING	Schroeder, Nicole	USA	2016	Abstract	Injury	Right leg & both hands		27	Male			Surgical debridement, additional debridement + STSG		15,25% TBSA superficial partial thickness	Discharged + STSG
Electronic cigarette explosion: Case report of an emerging cause of orofacial trauma	Chi, Angela C.	USA	2018	Paper	Injury	Mouth	E-cig for cessation. Also marijuana smoker	20	Male	Tooth pain	Chest & abdomen radiographs, CT of head, neck & chest: no bone fractures, foreign bodies or tooth aspiration/ingestion. Intraoral examination: granulating wounds in midline region of labial mucosae	Local anesthesia to right mandibular central incisor for forceps extraction	Lacerations irrigated & sutured, antibiotcs & pain medication. Instructed to seek dental evaluation.		Lost to follow-up

## Sheet: Poisoning
Paper	1st Author	Origin of paper	Year of publication	Type of publication	General classification	Substances used / dose	Age	Sex	Symptoms	Medical history	Diagnostic tests	Interventions	Treatment	Diagnosis	Outcome
Near fatal intoxication by nicotine and propylene glycol injection: a case report of an e-liquid poisoning.	Belkoniene, Mhedi	Switzerland	2019	Paper	Intravenous poisoning	Iv administration of 10ml e-liquid containing 1000 mg nicotine diluted in propylene glycol	51	Male	Admitted to hospital for poisoning - fell into a coma-		Physical exam: Tahycardia, hypertension, elevated respiratory rate, psychomotor agitation, mydriasis. ABG: metabolic acidosis & compensatory respiratory alcalosis, hypokalemia, hopophospatemia	ICU, intubation, mechanical ventilation	Symptomatic treatment for all abnormalities	Myocardial infarction due to sympathetic over-stimulation due to suicidal IV nicotine administration	Discharged
Fatal intravenous injection of electronic nicotine delivery system refilling solution.	Caponnetto, Pasquale	USA	2014	Paper	Intravenous poisoning	Combustible cigarette smoker switched to e-cigarette	29	Male	Unresponsive, tonic/clonic seizures		Tahycardia, hypertension, elevated WBC, hypokalemia, hyperglycemia, elevated creatinine, creatinine kinase & troponine 1. Urine: positive for amphetamines. EEG: hypoxic encephalopathy	CPR, intubation		Anoxic encephalopathy & brain death declaration	Deceased
Evaluation of the distribution of nicotine intravenous injection: an adult autopsy case report with a review of literature.	Aoki, Yayoi	Japan	2019	Paper	Intravenous poisoning		19	Female	Cardiorespiratory arrest, unconsciousness, unresponsiveness	Depression, history of 1 previous suicide attempt, alcohol use and use of unknown medicines	Autopsy: 15023 μg /mg nicotine in tissues around injection, lethal amount of 1.52- 3.15μg/ml in serum. Lungs: alveolar hemorraghe. Brain: edematous			Intravenous nicotine poisoning	Deceased
Sudden sensorineural hearing loss associated with electronic cigarette liquid: the first case in the literature.	Demir, Emine	Turkey	2018	Paper	Accidental Ingestion	Accidental ingestion of 7 ml e-liquid with nicotine concentration 1,2 mg/ml - estimated nicotine intake: 8.4 mg	6	Female			Odiometric evaluation: bilateral sensorineural hearing loss. Temporal bone CT & MRI : normal	Gastric lavage	Corticosteroid administration with no improvement	Sensorineural hearing loss	Mild improvement, hearing loss not reversed
Intravenous and oral suicidal e-liquid poisonings with confirmed nicotine and cotinine concentrations.	Sommerfeld, Karina	Poland	2016	Paper	Intravenous poisoning	Smoker (10 pack/years ) swithed to e-cig before the suiciudal attempt : IV injection of 4ml "Power Smoke Base" e-liquid: 32mg/mL nicotine (analysis: 32.2mg/mL). Patient injected 128.8mg nicotine.	32	Male	GCS: 3, bradypnea: 10/min, SPO2 91%		Serum nicotine concentration: 0.8 mg/L, serum cotinine: 1.3 mg/L, serum ethyl alcohol: 700mg/L		Symptomatic management		Discharged & referred for psychiatric examination
Intravenous and oral suicidal e-liquid poisonings with confirmed nicotine and cotinine concentrations.	Sommerfeld, Karina	Poland	2016	Paper	Ingestion	Chronic smoker trying to quit, ingested 30ml of "Dirty neutral base": 12mg/ml nicotine (analysis =12,4 mg/ml). Patient ingested 372mg nicotine.	21	Female	Persistent vomitting, abdominal pain, motor-agitation anxiety, dyspnea, confusion, panting breath		Low AP (70 / 40 mmHg), high respiratory rate, low HR, narrow pupils, hypokalemia. Arterial blood gas analysis: respiratory alcalosis. Serum nicotine: 0.096 mg/mL, serum cotinine 2.8 mg/mL		Symptomatic management		Discharged
Symptomatic bradycardia due to nicotine intoxication.	Paik, Jin Hui	Korea	2017	Paper	Ingestion	E-cig trade name: "Pure nicotine". Patient ingested 3mL for suicide	53	Male	Impaired consciousness, diarrhea & vomitting, hypotension, bradycardia, increased respitratory rate, profuse sweating, dyspnea, nausea, weakness		Sinus bradycardia, respiratory alcalosis & lactic acidosis, serum cotinine: 1296 ng/mL	ICU	Atropine, activated charcoal, dopamine		Discharged
Death from ingestion of e-liquid.	Morley, Stephen	UK	2017	Paper	Ingestion	Patient ingested alcohol & 20mL of e-liquid (72mg/mL nicotine), in total 1440mg nicotine	32	Male	Cardiac arrest		Serum nicotine: 1600ng/mL (24hrs after admission)	Prolonged rescucitation leading to brain hypoxia, ICU admission		Nicotine toxicity, brain hypoxia, death. Autopsy: brain changes	Deceased
Supraventricular tachycardia and acute confusion following ingestion of e-cigarette fluid containing AB-FUBINACA and ADB-FUBINACA: a case report with quantitative analysis of serum drug concentrations.	Lam, Rex Pui Kin	China	2017	Paper	Ingestion	30 min prior to admission, patient had ingested 2 drops of vaporfy (propylene glycol, glycerin, flavorings) mixed with clear fluid of unlabelled bottle (probably liquid cannabis)	24	Male	Acute confusion, agitation, visual hallunications, palpitations		GCS 14/15, AP: 160/90 mmHg, HR:169BPM, respiratory rate:20/min, ECG: 172 beats/min, sinus tachycardia & multiple ventricular ectopic beats. Urine toxicology: negative for THC, MDMA, ketamine & amphetamine. Mild hypokalemia, increased creatinine, alkaline phosphatase & creatine kinase. Serum concentrations: AB-FUBINACA (5.6ng/mL) & ADB-FUBINACA (15.6 ng/mL)		IV fluid & potassium replacement		Discharged
The emerging method of suicide by electronic cigarette liquid: a case report.	Park, Eun Jung	Korea	2018	Paper	Ingestion	DIY flavor shack: 16mg/mL nicotine, halo: 18 mg/mL	27	Male	Seizures, cardiac arrest. ECG: asystol -> CPR for 13 mins till ROSC		ABP: 105/57mmHg, pulse: 111 BPM, RR:19, comatose, fixed pupils, metabolic acidosis & lactic acidosis, CK-MB:1, troponine: 0,031 ng/mL, serum ethanol: 164.56 mg/dL, ECG: ischemic abnormalities, ecocardiogram: decreased left ventricular systolic function & decreased EF. Brain MRI: bilateral hyppocampal disruption, hypothermia	Charcoal levin, CVVHDF			Discharged on day 13: moderate cerebral disability (CPC:2), improved amnesia & ecocardiogram findings
The emerging method of suicide by electronic cigarette liquid: a case report.	Park, Eun Jung	Korea	2018	Paper	Ingestion	10 mL Pure Nicotine: 210mg/mL	17	Female	Tonic- clonic movements for 5 minutes. Paramedics found patient: unresponsive, with pulse & mydriasis -> cardiac arrest asystol-> CPR for 8 minutes until ROSC: ABP: 60/34mmHg, PR: 116 BPM, RR:26/min, comatose, with fixed pupils		Metabolic & lactic acidosis, ECG: sinus tachycardia. Heart U/S: decreased LV systolic function. EF: 48%, RWMA: mid-left ventrical. Hypothermia.	Charcoal levin, CVVHDF			Remained semi-comatose without awareness, CPC:4
Unintentional Pediatric Ingestion of Electronic Cigarette Nicotine Refill Liquid Necessitating Intubation.	Noble, Matthew J.	USA	2017	Paper	Accidental Ingestion	10 mL refill nicotine solution	6	Female	Rapidly after ingestion, jerking movements and loss of consciousness. Paramedics found patient : conscious, breathing, not responding to questions & commands		On the initial evaluation: ABP:93/70 mmHg, pulse: 150/min, hypothermia, SPO2:95%, agitation & unresponsiveness. Subsequently : pulse:60/min, bradycardia, vomitting, diaforesis, disconjugate gaze, fasciculations, obtundation & many secretions, acidosis, hypokalemia, elevated WBC, mildy elevated kreatinine. 60 mins after ingestion: serum nicotine: 348ng/mL, cotinine:742ng/mL, 3-hydroxi-cotinine:32n…	Sedation, nasogastric lavage & charcoal administration	Tracheal intubation		Extubated following morning
Accidental ingestion of E-cigarette liquid nicotine in a 15-month-old child: an infant mortality case of nicotine intoxication.	Seo, An Deok	Korea	2016	Paper	Accidental Ingestion	5mL liquid nicotine (10mg/mL)	15 months	Female	Lost consciousness, unresponsive, pulseless		BP: 80/50, pulse:122, weight 12 kg, height 85cm, pupils fixed & dilated at 8mm, fecal incontinence, no response to sound or painful stimulli, pale & clammy hands & feet, metabolic acidosis, hepatic failure, elevated continine, EEG: diffuse cerebral dysfunction with alpha coma pattern. CT: brain edema	40 mins CPR by paramedics, at the hospital intubation, mechanical ventilation, ICU	Vasopressure drugs, supportive treatments to maintain vital signs & control infenctions	Brain death	Deceased
A new source for nicotine exposures in pediatric patients: electronic cigarettes	Howard, Cindy	USA	2016	Paper	Accidental Ingestion	Nicotine refill liquid, 18mg/mL "cherry-flavored e-liquid"	18 months		Vomitted 3 times prior to arrival		Weight:13kg, slightly drowsy, pupils 5-6mm & reactive, slightly moist skin, drooling. BP:76/52, HR:138, RR:36, temperature:37.1		Supportive care & observed for 6 hrs		Discharged
Accidental nicotine liquid ingestion: emerging paediatric problem.	Gupta, Sanjay	UK	2014	Letter	Accidental Ingestion	Refill cartridge bottle	30 months	Female	Vommit but otherwise asymptomatic		Systemically well, normal clinical observations		Observed for 6 hrs		Discharged
Death following intentional ingestion of e-liquid.	Chen, Betty C.	USA	2015	Paper	Ingestion	Partially ingested whiskey bottle, 2 empty 15mL vials of concentrated liquid nicotine (100mg/mL) beside her	24	Female	Unresponsive, pulseless, at the scene: 3 rounds of CPR ->pulseless electrical activity->10 mins CPR:spontaneous circulation with BP:100mmHg & pulse: 120beats/min	Trazodone, fluoxetine, olanzapine	BP: 74/53, pulse rate:106, RR:14, pupils fixed & dilated, pale & clammy skin, incontinence of urine&stool, mainly unresponsive, serum lactate:13mmol/L, plasma nicotine & cotinine >1000 ng/mL. Urine drug screening: amphetamines & benzodiazepines. Gas chromatography drug screen:nicotine, cotinine & home medications. Brain MRI: multiple acute infarcts consistent with anoxic brain injury	Endotracheal intubation, intraosseous line, ICU			Deceased
Suicide attempt by poisoning using nicotine liquid for use in electronic cigarettes.	Eberlein, Christian K.	Germany	2014	Letter	Ingestion	1 capsule of nicotine liquid:180mg	24	Male	Vomit 10mins after ingestion, nausea for few hrs	Depressive disorder & sexual identity disorder	Slight hypertension & tachycardia, leukocyte count of 15000/μl, nicotine & continine not detected in blood samples		3000 mg p.o. charcoal		Discharged
E-cigarette liquid nicotine ingestion in a child: case report and discussion.	Gill, Natasha	Canada	2015	Paper	Accidental Ingestion	E-cigarette liquid nicotine, grape fragrance, bright orange: 24mg/mL	2	Female	Sudden onset vomitting & irritability, purple discolouration of mouth & lips		HR:137 beats/min, RR:36, BP:161/78, weight:13.5kg		Observed to be at baseline for 2hrs, no treatment received		Discharged
A new challenge: suicide attempt using nicotine fillings for electronic cigarettes.	Schipper, Eleonora M.	Netherlands	2014	Letter	Ingestion	5 e-liquid fillings:420 mg nicotine in total, 5 units of wine	27	Male	Vomitted 3 times prior to arrival		Sinus tachycardia 117 beats/min, BP: 144/99, excessive salivation, high anion gap, lactic acidosis, elevated osmolality gap, ethanol 3.9%		Activated chaorcal repeated twice		Discharged after psychiatric consultation
Nicotine poisoning in an infant.	Yuji, Koichiro	USA	2014	Correspondence	Accidental Ingestion	E-liquid: 18mg/mL	10 months	Male	Vommiting, tachycardia, respirations & trancal ataxia	`			No antidote therapy, baseline at 6 hrs after ingestion		Discharged
Not only smoking is deadly: fatal ingestion of e-juice-a case report.	Bartschat, Svenja	Germany	2014	Paper	Ingestion	Found 3 of 50mL each empty bottles of nicotine solution for e-cigs (brand Titanium Ice): 72mg/mL analysis: 74 mg/mL	34	Male	Dead at the scene, mucoid fluid leaking from mouth, vomit next to him	Phycosis	Toxicological analysis: cannabinoids in blood & kidney tissue, nicotine 5.5mg/L in femoral, 136mg/L in heart blood & 3950mg in gastric contents, nicotine in brain, kidney & lung tissue	Autopsy: swallen brain, oesophagus dry & leathery, oedematous lungs, stomach:500 mL of brownish-reddish fluid			Deceased
Pediatric death after unintentional exposure to liquid nicotine for an electronic cigarette.	Eggleston, William	USA	2016	Letter	Accidental Ingestion	"Heartland Vapes 100mg"	18 months	Male	Vomiting, altered mental status, tonic-clonic seizure, then pulseless		Post-mortem toxicology: cardiac blood nicotine: 4700ng/mL, continine: 220ng/mL, gastric contents nicotine: 620000ng/mL	Cardiopulmonary resuscitation by paramedics, continued when admitted for 90mins			Deceased
Liquid Nicotine Intoxication Due to Dangerous Packaging.	De Pieri, Carlo	Italy	2019	Letter	Accidental Ingestion	E-cig liquid 6mg/mL nicotine took full spoon (~10mL) total dose of 2,2 mg/mL	4	Female	Vomit		Blood sample: no electrolyte imbalance. Normal liver& renal function			Liquid nicotine intoxication	Fully recovered
Bad news about an old poison. A case of nicotine poisoning due to both ingestion and injection of the content of an electronic cigarette refill	Cervellin, Gianfranco	Italy	2013	Paper	Ingestion + Injection	Mixed e-cig refill of 10mL of a 0.8% solution with 60 mL of methadone, injected 2mL and ingested 60 mL	22	Female	Tachycardia, flushing, salivation & nausea	Chronic methadone for opioids addict, weight: 47 kg, many old venipuncture scars on arms & legs	HR:115 beats/minute, BP:150/105 mmHg, toxicology panel: positive only for methadone. Refill bottle analysis: 36mg nicotine administered, 2-3 intravenously and 33-34 mg ingested. Methadone 60 mg	Orogastric lavage: 50g activated charcoal & 30g of magensium sulphate administered			Discharged after psychiatric consultation & addressed to addiction services
Three cases of attempted suicide by ingestion of nicotine liquid used in e-cigarettes	Christensen, L B	Denmark	2013	Conference paper	Ingestion	1st admisison: 20mL nicotine liquid labelled as 18 mg, 2nd admission: 50 mL e-liquid containing 30mg nicotine/mL, i.e. 1500 mg nicotine in total	36	Female	1st admission: No symptoms 2nd admission: abdominal pain, nausea & vomit		2nd admisison: Glasgow Coma Scale (GCS): 15		1st admission: Activated charcoal 2nd admission: Activated charcoal & observation for 6 hrs		Both admisisons: Discharged
Three cases of attempted suicide by ingestion of nicotine liquid used in e-cigarettes	Christensen, L B	Denmark	2013	Conference paper	Ingestion	3mL nicotine liquid for suicide	13	Male	Nausea, shivering				Activated chaorcal		1 hour after ingestion sypmtoms were decreasing
Lactic acidosis due to voluntary e-liquid ingestion	Garat, Anne	France	2016	Paper	Ingestion	30mL e-liquid from Poland	47	Male	Headache, nausea, abdominal pain, ventricular extrasystoles & tachypnea (29/min), 8 hours later: muscular paralysis & hypotonic anal sphincter	Weight: 57 kg, Lyme disease, former consumption of cannabis, current tobacco withdrawal	Na+: 141 mmol/L, Cl−:105 mmol/L, K+: 2.7 mmol/L, uremia: 0.48 g/L, serum creatinine: 10.9 mg/L, alcaline phosphatase: 58 U/L & creatine kinase (CK) 80 U/L. Liver chemistry:increased aspartate aminotransferase (AST) (52 U/L). 8 hours after ingestion: lactic acidosis associated to elevated anion gap (23), arterial pH: 7.3 & blood lactate concentration 11.4 mmol/L. Toxicological investigations in ur…	ICU	Perfusion of 4-methylpyrazole (1000 mg/day, 4 days), overhydration & alcalinization	Lactic acidosis	The state of the patient gradually improved and neurological symptoms declined
Determination of Nicotine, Cotinine and Trans-3′-Hydroxycotinine using LC/MS/MS in Forensic Samples of a Nicotine Fatal Case by Oral Ingestion of e-cigarette Liquid	You, Gundong	South Korea	2016	Paper	Ingestion	e-cig (DANIEL MAXI) filled with 0.1mL of dark brown liquid, an empty e-cigarette liquid bottle labeled with the mark LIQⓇ e-liquid were found	39	Male	Found lying on the floor		Toxicology on remaining liquid & forensic postmortem specimens: nicotine: heart blood 87.2 mg/L, peripheral blood: 85.2 mg/L & gastric contents: 6734.8 mg/kg. Cotinine: heart blood:1.4 mg/L & peripheral blood: 1.1 mg/L. Trans-30-hydroxycotinine: heart blood: 0.012 mg/mL and peripheral blood: 0.0089 mg/L			Nicotine overdose	Deceased

## Sheet: Allergy
Paper	1st Author	Origin of paper	Year of publication	Type of publication	General classification	Substances used / dose	Age	Sex	Symptoms	Medical history	Diagnostic tests	Interventions	Treatment	Diagnosis	Outcome
Allergic contact dermatitis to electronic cigarette.	Shim, Tang Ngee	UK	2018	Letter	Allergy		50	Male	Intermittent facial & hand dermatitis	Chilhood eczema	Physical exam: erythematous scaly patches under nose & chin. Allergic tests: strongly positive to nickel		E-cig avoidance	Allergic contact dermatitis to nickel	Dermatitis cleared
Allergic contact dermatitis to electronic cigarette.	Shim, Tang Ngee	UK	2018	Letter	Allergy		38	Female	Palmar patches		Allegic tests: positive to nickel		E-cig avoidance	Allergic contact dermatitis to nickel	Improved
Contact allergy and electronic cigarettes (and eyelash curlers).	Ormerod, E.	UK	2017	Correspondence	Allergy	Metal eyelash curlers, metal e-cigarette (VIP electronic cigarettes, Manchester UK)	37	Female	6 months of facial, lip & eyelid swelling, erythema & iching	Depression, hay fever, allergy to nickel (jewellery & belt backles)	Allegic tests: strongly positive to nickel		E-cig avoidance	Allergic contact dermatitis to nickel	Improved
The electronic cigarette: the new source of nickel contact allergy of the 21st century?	Maridet, Claire	France	2015	Paper	Allergy	E-cig use for smoking cessation	52	Female	8 month history of right hand erythematous. Itchy dermatitis	Transient ischaemic attack ten months earlier, contact allergy to custom jewellery, positive allergy reaction to nickel			E-cig avoidance/ change to a nickel free device	Allergic contact dermatitis to nickel	Dermatitis cleared two months later
E-cigarette Dermatitis.	Holland, Timothy E.	USA	2019	Letter	Allergy	E-cig	32	Male	5 months of diffuse erythrematous papules & vesicles on bilateral dorsal and palmar hands	Nickel allergy, allergy to milk & timothy grass			Triamcinolone 0.1% & system nickel elimination diet.	Systemic nickel contact dermatitis	Stopped the use of e-cig and symptoms disappeared

## Sheet: Effect on medication
Paper	1st Author	Origin of paper	Year of publication	Type of publication	General classification	Substances used / dose	Age	Sex	Symptoms	Medical history	Diagnostic tests	Interventions	Treatment	Diagnosis	Outcome
Supatherapeutic serum clozapine concentration after transition from traditional to electronic cigarettes.	Khorassani, Farah	USA	2018	Letter	Medication levels	Up to 1 year before admission: 1/2 pack cigarettes, later dual user, 8 months before admission: complete smoking cessation	52	Male	Worsening paranoia	Schizoaffective disorder, bypolar type, stage 2 chronic kidney disease, macular degeneration, ventricular tachycardia post automatic implantable cardioverter-defibrillator implantation				Increased clozapine levels due to e-cig?	Improved
Switching From Tobacco Smoking to Electronic Cigarettes and the Impact on Clozapine Levels.	Kocar T	Germany	2018	Letter	Medication levels	Switched from conbustible cigarettes to e-cigarettes during the same time they increased dosage for 1st time	23	Female	Bizare delusions & auditory hallucinations	Paranoid schizophrenia			Increased clozapine dosage twice	Increased clozapine levels due to e-cig?	Improved
Increased Seizure Frequency Temporally Related to Vaping: Where There's Vapor, There's Seizures?	Wharton, Jessica D	USA	2019	Short communication	Medication levels	E-cig with nicotine juice flavoured either spearmint, fruit punch or watermelon	16	Female	Increasing frequency of seizures	Idiopathic generalized epilepsy. Previous antiepileptic medications: levetiracetam, zonisamide, ethosuximide which was recelntly replace with lamotrigine. Currently: lamotrigine monotherapy. Due to seizures her parents added 16mg of artisanal cannabidiol before bedtime

## Sheet: E-liquid misuse
Paper	1st Author	Origin of paper	Year of publication	Type of publication	General classification	Body area	Substances used / dose	Age	Sex	Symptoms	Medical history	Diagnostic tests	Interventions	Treatment	Diagnosis	Outcome
Ocular chemical injury secondary to electronic cigarette liquid misuse.	Jamison, Aaron	Scotland	2016	Letter	Injury - eye drops	Eyes	Accidentally mistaken for eye drops. PH:6	50	Female	Eye irritation					Ocular chemical injury	Discharged?
Ocular Chemical Burns Secondary to Accidental Administration of e-Cigarette Liquid.	McCague, Yvonne	Ireland	2018	Paper	Injury - eye drops	Eyes	Accidentally mistaken for eye drops	32	Female	Acute moderate pain & blurry vision	Recent history ( weeks prior) of mild corneal ulceration	Physical exam: normal		Irrigation with normal saline to normalise eye pH, analgesics, non-steroid anti-inflammatory & antibiotic eye drops	Corneal burn	Referred to Opthalmology team & follow up at Regional Opthalmology Hospital

## Sheet: Miscellanious
Paper	1st Author	Origin of paper	Year of publication	Type of publication	General classification	Substances used / dose	Age	Age years	Sex	Symptoms	Medical history	Diagnostic tests	Interventions	Treatment	Diagnosis	Outcome
Resolution of chronic nasal Staphylococcus aureus infection in a non-smoker who started to use glycerine based e-cigarettes: antibacterial effects of vaping?	Miler, Joanna Astrid	UK	2018	Paper	Antibacterial	Started vaping regularly, nicotine of 3mg/mL, 3-4 ml of e-liquid daily, makes own e-liquids with vegetable glycerin	63	63	Male	Within a few weeks of vaping symptoms resolved, symptoms free for over a year	Recurrent nasal infections since late 1980s after severe long lasting nasal infection- Staphylococcus aureus-> Cephaxelin-> resolved symptoms but reappeared etc, allergy to sulfamethoxazole after using Bactrim					Symptoms free
Resolution of recurrent tonsillitis in a non-smoker who became a vaper. A case study and new hypothesis.	Miler, Joanna Astrid	UK	2017	Paper	Antibacterial	8-20ml of e-liquid daily, 0-3 mg/100mL nicotine with varied flavours	26	26	Female	Not sore throat anymore, stop coughing up phlegm, tonsilitis has not recurred for 8 months (since she started vapping), tonsiloliths markedly improved	Ear infections in childhood, 2 episodes of severe otitis & eardrum rupture , frequent episodes of tonsilitis, recurrent tonsilloliths from age 17					Symptoms free
Chronic idiopathic neutrophilia in a smoker, relieved after smoking cessation with the use of electronic cigarette: a case report.	Farsalinos, Konstantinos E	Greece	2013	Paper	Anti-imflammatory		36	36	Male							Survived
Acute myocardial infarction in a young man due to liquid nicotine	Kivrak, Tarik	Turkey	2014	Letter	Cardiovascular	Smoker of 1 pack daily , swtiched to e-cig: 16mg nicotine, used liquid nicotine 4 hours prior	24	24	Male	Chest pain	No medical history, no family history of CV, no coagulation & connective tissue disorders	ECG: ischemic abnormalities, Heart U/S : anterior wall hypokenisis. EF: 50%, elevated troponine levels	Cardiac cathetarization: coronary thrombus	Plasminogen antivator	Acute myocardial infarction	Discharged
Myocardial Ischemia with Cannabinoid Use in an Adolescent.	Mehta, Jeet J	USA	2017	Paper	Cardiovascular	Cannabinoid	16	16	Male	Left chest pain	Obese, dyslipidemia, family history of cardiovascular disease	ECG:ishemic abnormalities, elevated blood pressure, increased BMI:39, elevated troponine		Aspirin, statin, beta-blockers, nitroglycerin, clopidogrel	Synthetic canabinoid related coronary artery vasospasm	Discharged
The First Case of E-Cigarette-Induced Polycythemia.	Okuni-Watanabe, Marika	Japan	2019	Paper	Hematology	E-cig for cessation 1 year ago	70	70	Male	Increased hemoglobin & hematocrit	25 cigarettes/day for 50 years			Quit e-cig	Polycythemia	Improved after quiting e-cig
Fall With e-Cigarette in Mouth Resulting in Pharyngeal and Esophageal Burns.	Andresen, Nicholas S.	USA	2018	Letter	Injury- fall				Male	Stridor, increased breathing, supplement oxygen requirement		Diffuse supraglottic edema severe in epiglottis, arytenoids, aryepiglottic folds & obstructed view of vocal cords. CT: glottic & supraglottic swelling	Nasal intubation, ICU, feeding tube, tracheostomy, intraoperative examination: diffuse edema & sloughing of pharyngeal & supraglottic mucosa. Esophagofastroduodenoscopy: esophageal scar in distal esophagus & considerable ulceration, PEG tube	Dexamethasone, amplicillin/sulbactam		6 months later: feeding tube dependent
Antenatal exposure to e-cigarette vapor as a possible etiology to total colonic necrotizing enterocolitits: A case report	Gillen, Sarah	USA	2014	Paper	In-untero/neonate	Mother consistently smoked e-cig 30-50 times/day during pregnancy, during labor 50-70 times	1 day	0.003	Male	Abdominal distention & respiratory distress		Distented abdomen with upper abdominal tenderness. Abdominal X-ray: extensive pneumatosis intestinalis without free air	Mechanical ventilation due to increasingly erythematous abdomen. Surgery: abdominal exploration: patchy areas of superficial necrosis on colon. Double barrel ileostomy	Antibiotics with gastric decompression	Total colonic necrotizing enterocolitis	Returned several times with gastrointestinal bleeding via ostomy & surgery performed. 9 months of age: doing extremely well
Lingua villosa nigra associated with the use of electronic cigarette.	Farinha, Helder	Portugal	2015	Letter	Oral	E-cig for cessation	66	66	Female	Asymptomatic black discoloration of the tongue	Hypertension & depression, hard smoker & coffee drinker			Ceased e-cigarette & restarted tobacco	Lingua villosa nigra	Recovered
Lichenoid eruption associated with use of an e-cigarette	Bartram, A.	UK	2015	Letter	Oral	E-cigarette for cessation, brand high in propylene glycol	55	55	Male	Ulceration on right buccal mucosa associated with white patches throught mouth & lower lip since swtiched to new brand higher in propylene	No medical history. Smoked 30 cigarretes/day, drank 40 units alcohol/week	Typical appearance of lichen planus with white reticular patterned striae on oral mucosa & lower lip	Biopsy: hyperkeratosis with lichenoid inflammation	Betamethasone mouth rinses & benzydamine spray	Florid lichenoid reaction	Changed to low propylene brand and continued e-cig, 6 weeks later: striae persisted on left lower lip, resolved elsewhere. Regular follow up
Electronic cigarettes: Necrotic ulcer	Cant, A.	UK	2017	Letter	Oral	E-cig for cessation, previously 20 cigarettes/day for 30 years	72	72	Male	Painful area appearing after inhaling strongly on e-cigarette & extreme discomfort immediately afterwards		2cmx1cm nectrotic ulcer	Incisional biopsy: no malignancy	Conservative management	Non-specific ulceration	Healed completely
Acute Uvulitis Secondary to Electronic Cigarette Use	Frossard, Stephen M.	USA	2015	Abstract	Oral	Started use e-cig 2 days prior	30	30	Male	Acute onset dyspnea	No medical history. 10-pack year smoking history	Elevated blood pressure, moderate uvulitis & edema of para-tracheal musculature	Intubation, mechanical ventilation	Diphenhydramine, famotidine, methylprednisolone, epinephrine	Acute Uvulitis Secondary to Electronic Cigarette Use	Discharged
Debunking the myth of e-cigarettes: a case of free flap compromise due to e-cigarette use within the first 24 hours.	Agochukwu, Nneamaka	USA	2018	Correspondence	Skin		21	21	Male	<24hrs alarming decline in Vioptics monitor (have vaped in secret after surgery)	Right hand: several debridements & free flap reconstruction after work accident	Flap pale but still with capillary refill & arterial and venous doppler signals				Discharged
The surgical impact of e-cigarettes: a case report and review of the current literature.	Fracol, Megan	USA	2017	Paper	Skin	E-cig for cessation 3 months earlier, similar usage to previous 1.5 pack/day	51	51	Female	Extensive bilateral mastectomy skin flap necrosis	25 pack year smoker, newly diagnosed with right breast cancer -> right skin sparing mastectomy & immediate tissue expander reconstruction		Tissue expander removal, debridement & primary closure		Extensive bilateral mastectomy skin flap necrosis	Discharged?
Ulcerative Colitis and electronic cigarette: What's the matter?	Camus, Marine	France	2014	Letter	Ulcerative Colitis	Smoker (20 pack years) switched to e-cig with around 30mg nicotine per day using 1 cartridge of 10ml	49	49	Female	Precipitation of Ulcerative colitis symptoms 1 week after e-cig use initiation	Hysterectomy for endometriosis. Ulcerative colitis 3 months after smoking cessation, improved when resuming smoking				Ulcerative colitis	Survived
E-cigarettes as salvage therapy for medically refractory ulcerative colitis	Han, Casey	USA	2013	Abstract	Ulcerative Colitis		35	35	Male	Ulcerative colitis symptoms started 4 weeks after smoking cessation	Ulcerative colitis refractory to treatment, Suggested treatment with restorative proctocolectomy for medically refractory disease. Patient started e-cig use with 100 puffs/day and reported great improvement , while also experienced steroid free clinical remission + improved imfiximab pharmocokinetics				Ulcerative colitis	Symptoms decreased
